# Supplementary material for: Alkaline magmas in shallow arc plutonic roots: a field and experimental investigation of hydrous cumulate melting in the southern Adamello batholith
Source: Contrib Mineral Petrol. 2023 Sep 3;178(9):64. doi: 10.1007/s00410-023-02047-3 (PMC11008074; doi:10.1007/s00410-023-02047-3)
Supplement: Supplementary file 1 — Supplementary file1 (XLSX 166 KB) [file 410_2023_2047_MOESM1_ESM.xlsx]

## Sheet: Cumulate Plag
Cumulate Plagioclase		Trace elements (ug/g)
Sample	Anorthite	Na	Mg	Al	Si	P	K	Sc	Ti	V	Cr	Mn	Fe	Ga	Rb	Sr	Y	Ba	La	Ce	Pr	Nd	Sm	Eu	Gd	Tb	Dy	Ho	Er	Tm	Yb	Lu	Hf	Pb
MPS2-a1-1	0.920278	8855.75	12.932	190166	260295	42.0396	131.622	0.219527	53.4031	0.33491	b.d.	38.9202	3387.65	27.4832	0.0398272	788.396	0.093521	38.1142	2.55242	3.59807	0.311033	0.893548	0.108005	0.274963	0.0603723	0.00370277	0.0264704	0.00353044	0.00576991	b.d.	b.d.	b.d.	b.d.	3.65819
MPS2-a1-2	0.92	7268.97	53.291	183195	230729	23.2409	142.571	0.325416	71.4865	0.668824	b.d.	46.8802	5634.21	24.2679	0.0199043	632.633	0.124936	19.1564	0.803237	1.33321	0.155703	0.537015	0.0873495	0.201654	0.0530879	0.00684996	0.0267004	0.00257559	0.0124181	0.00162732	0.00903658	0.000615996	0.00188203	0.597077
MPS2-a1-3	0.91177	9820.51	287.416	190815	262053	42.5885	184.966	0.292669	112.476	1.96098	b.d.	43.2844	5234.79	27.1198	0.0451559	732.241	0.185979	18.7277	0.999129	1.62241	0.163207	0.669027	0.102306	0.220031	0.0845531	0.0104045	0.0721116	0.00761124	0.0156432	0.00159654	0.0100479	0.00125296	b.d.	0.718978
MPS2-a1-4	0.91177	9758.38	33.1396	189225	254655	38.5954	184.645	0.193519	61.2385	0.492289	b.d.	44.5592	4274.84	27.229	b.d.	738.271	0.131513	28.3133	1.21515	2.04119	0.21811	0.761021	0.103591	0.272581	0.0603457	0.00776839	0.0247414	0.00361278	0.0111565	b.d.	0.00625622	0.000937494	b.d.	1.96704
MPS2-a1-5	0.91177	8145.33	21.6374	189669	247371	39.0863	135.594	0.187921	54.0275	0.381081	b.d.	44.2831	3437.14	25.6808	b.d.	762.255	0.111445	29.6439	1.62824	2.73489	0.240487	0.867321	0.0954905	0.280371	0.0685755	0.00708759	0.0297388	0.00334717	0.00931541	b.d.	0.00722419	0.00096355	b.d.	2.31556
MPS2-a2-1	0.910901	9553.3	27.4814	185464	250525	38.8668	170.456	0.228448	67.6083	0.541343	b.d.	37.0469	4215.49	27.8561	0.0404525	754.314	0.11973	28.7455	1.50858	2.35404	0.217881	0.729432	0.0962032	0.26801	0.0579253	0.0067415	0.0332585	0.00376203	0.0062874	0.00146158	b.d.	0.000876246	b.d.	2.23026
MPS2-a2-2	0.910901	9972.98	15.7977	191841	264856	40.3571	156.287	b.d.	41.5105	0.277102	b.d.	19.1971	2564.07	28.4018	b.d.	838.303	0.0698876	40.8714	3.59037	4.26254	0.307976	0.842955	0.0759069	0.26941	0.0449389	0.00240131	0.0187757	0.00371123	0.0075856	0.00236195	b.d.	0.000440412	b.d.	4.70407
MPS2-a2-3	0.91	9351.07	27.1046	192363	259692	38.8764	171.007	0.200745	67.8295	0.471316	b.d.	27.5229	4013.77	27.6731	b.d.	740.219	0.117213	28.0705	1.29654	2.08154	0.223034	0.764739	0.100507	0.228325	0.0576189	0.00575776	0.0225263	0.00258936	0.0108264	0.00103429	0.00772435	0.000798329	0.00240733	3.33948
MPS2-b1-1	0.908	9554.91	49.7846	190598	257331	42.5657	245.134	0.270137	84.8422	0.930075	b.d.	45.8468	6658.03	25.1601	0.0372796	714.13	0.159106	22.4474	1.06535	1.78994	0.174514	0.698542	0.0654383	0.274122	0.0536064	0.00767049	0.0393652	0.00465661	0.00989464	b.d.	0.00868522	0.00059896	b.d.	1.18713
MPS2-b1-2	0.904	9677.66	63.4119	184941	250478	50.6828	237.835	0.306939	66.2706	0.616689	b.d.	52.0335	7174.33	27.5534	0.0263487	757.011	0.172193	22.4548	1.58639	2.41074	0.268964	0.844811	0.104021	0.283927	0.103512	0.00630625	0.0458898	0.00736787	0.0121415	0.00235533	b.d.	0.00125833	b.d.	0.643832
MPS2-b1-3	0.9	13504.7	42.0889	187401	262136	59.2127	234.724	0.304423	58.6027	0.324882	b.d.	26.6067	6170.69	29.7098	0.0463989	788.712	0.141167	39.9829	2.66303	3.81615	0.311789	1.08764	0.0924077	0.346738	0.095939	0.00807713	0.0361464	0.00333705	0.0132336	b.d.	b.d.	b.d.	b.d.	2.02105
MPS2-b1-4	0.9	8354.32	44.873	186248	252004	32.2925	177.466	0.111752	67.1287	0.665681	b.d.	45.801	4493.06	26.4063	b.d.	761.179	0.146047	20.1065	1.18946	1.95889	0.192536	0.719498	0.10299	0.258096	0.0672842	0.00786605	0.0321066	0.00463491	0.0112733	b.d.	0.00904383	0.00072144	b.d.	0.729572
MPS2-b1-5	0.895459	12190.8	76.5889	183880	241537	36.5553	569.068	0.237073	93.7894	0.817449	b.d.	27.2188	5527.39	25.122	0.938746	768.504	0.159463	34.8173	1.25074	2.00924	0.20549	0.804286	0.124604	0.271119	0.0508028	0.00788983	0.0410647	0.00805646	0.0184379	0.00109633	0.00602978	0.00253124	0.000914195	1.73912
MPS2-b1-6	0.895	10939.3	40.2309	183345	253921	54.0529	206.907	0.410446	57.0112	0.732453	b.d.	42.0744	6388.76	27.578	0.0377095	773.609	0.150215	28.3595	1.81234	2.84093	0.284034	1.01678	0.137066	0.327632	0.0832455	0.0111298	0.0221294	0.0075784	0.0171111	0.00208734	0.0146369	0.00213231	b.d.	1.08251
MPS2-c1-1	0.895	7369.37	63.79	189215	245834	25.5177	146.093	0.3023	73.4012	0.826665	b.d.	50.2529	7073.97	24.1642	b.d.	623.379	0.102822	17.03	0.741454	1.19813	0.120561	0.489063	0.0686246	0.176873	0.0622362	0.00356671	0.0209424	0.00245055	0.00951292	b.d.	0.00640308	0.00115266	b.d.	0.518945
MPS2-c1-2	0.894953	8845.67	43.4509	181476	240451	38.6545	193.932	0.394066	67.4058	0.59398	b.d.	42.962	4788.31	24.5804	0.0314833	687.354	0.127116	25.5964	1.37544	2.30084	0.205474	0.649578	0.091898	0.22057	0.0603647	0.00538131	0.0189186	0.00630196	0.00821105	0.00297387	0.0103119	b.d.	b.d.	1.89646
MPS2-c2-1	0.894953	8105.65	39.487	180986	238442	38.0774	167.654	0.36707	70.6804	0.67912	b.d.	48.1426	5189.05	24.9533	0.021406	688.553	0.140869	19.1516	0.909882	1.55359	0.158376	0.580981	0.1134	0.201096	0.0822826	0.00389823	0.0269504	0.00352172	0.0191655	b.d.	0.00406517	b.d.	b.d.	0.713963
MPS2-c2-2	0.894953	7755.99	20.1784	180921	240923	40.7075	127.965	b.d.	53.1635	0.442385	b.d.	29.2474	4116.59	24.7135	0.0305008	681.376	0.117534	30.8085	2.02846	3.03191	0.256121	0.824441	0.094026	0.250636	0.0487689	0.00912292	0.0426178	0.00535634	0.00480534	0.000792184	0.00611277	b.d.	0.00234368	2.09683
MPS2-c2-3	0.887187	12432.3	84.9183	184958	238226	40.4989	206.994	0.392138	94.164	0.718644	b.d.	37.3842	5702.74	25.2636	0.0239218	753.197	0.118443	28.1392	1.11926	1.80173	0.181267	0.67825	0.0809731	0.241241	0.0781314	0.0109019	0.0207496	0.00335774	0.00798207	0.00105222	b.d.	0.000480705	b.d.	1.19109
MPS2-c2-4	0.886094	11110.4	46.0016	191186	267372	38.0502	274.804	0.213861	52.1776	0.33782	b.d.	42.0258	3584.25	26.9456	0.0457989	752.528	0.0791577	38.3648	1.9322	2.91261	0.255777	0.763557	0.0810396	0.269572	0.0665513	0.0076042	0.022672	b.d.	0.0105062	0.00142423	b.d.	b.d.	0.00299047	2.94086
MPS2-c2-5	0.7848	11732.4	60.2463	169883	233826	67.0266	298.367	0.197491	60.3041	0.549467	b.d.	28.6762	5568.1	26.9893	0.0396743	712.435	0.13359	36.7915	2.18909	3.08348	0.307	0.903019	0.121107	0.321093	0.0763516	0.00898019	0.0295005	0.00738471	0.00828641	0.00113869	b.d.	b.d.	b.d.	1.60294
MPS2-c2-6	0.504456	53388	59.9039	157251	302085	19.2743	2416.2	0.155864	32.2508	b.d.	b.d.	12.3553	2080.36	29.0715	0.593311	874.873	0.028427	166.435	3.92079	2.39791	0.110103	0.218174	0.0274453	0.139896	0.0179815	0.00192176	b.d.	0.00293442	0.00660561	0.00155184	0.00727415	b.d.	b.d.	6.52156
MPS2-c2-7	0.47	45635	39.7354	144559	271696	29.794	916.31	0.281735	35.6532	b.d.	b.d.	7.56798	2580.88	27.4353	0.0725067	735.762	0.0348886	124.924	4.21617	3.88304	0.226213	0.494638	0.0225304	0.199	0.0152808	0.00209656	0.00833612	0.00149849	0.00639154	b.d.	b.d.	b.d.	0.00138464	4.09498
MPS2-c2-8	0.47	44084.1	31.9995	144114	269133	29.6029	992.56	0.311409	32.9326	b.d.	b.d.	7.93855	2295.11	26.546	0.0788099	710.396	0.0244611	98.2649	3.85435	3.21469	0.181455	0.424658	0.0251629	0.176326	0.0156054	b.d.	b.d.	b.d.	0.00339721	b.d.	b.d.	0.000402009	b.d.	4.70104
MPS-8b-c8-1	0.888397	11927.2	60.0435	191562	286300	30.9328	232.103	0.569288	88.6387	0.845285	b.d.	39.3863	5612.08	26.3166	0.0217131	689.486	0.160403	23.9056	1.06592	1.77568	0.157157	0.644091	0.0777293	0.210955	0.0543316	0.00852471	0.05014	0.00566093	0.0225446	b.d.	0.00601407	b.d.	b.d.	1.15542
MPS-8b-a2-1	0.506929	52626.6	55.9422	180232	352359	18.6528	1429.21	0.448704	41.2751	0.166218	b.d.	15.3877	2542.42	32.7486	0.11291	838.655	0.0332316	176.431	3.31212	2.40819	0.127053	0.341968	0.0153199	0.218085	0.0537103	b.d.	b.d.	0.00292342	b.d.	b.d.	0.0129425	0.00172396	0.00979819	3.60773
MPS-8b-a3-1	0.908166	9657.37	55.4799	196486	294662	35.0036	177.934	0.465269	79.2506	0.663573	b.d.	49.6034	6199.9	28.7504	b.d.	709.964	0.119772	20.9254	0.960182	1.67867	0.189416	0.763677	0.0892238	0.180733	0.0859917	0.0043239	0.0381902	0.00684616	b.d.	b.d.	0.0212585	b.d.	0.00446749	0.526282
MPS-8b-a4-3	0.475785	44269	47.5845	136563	283699	18.6514	1152.27	0.361311	31.1927	0.101857	b.d.	8.77634	2228.26	25.9078	0.125996	655.997	0.0221864	135.066	2.4888	1.99711	0.0973774	0.245167	0.0438988	0.199794	0.0263491	0.00220347	b.d.	b.d.	0.00714765	b.d.	b.d.	b.d.	b.d.	3.18229
MPS-8b-a5-1	0.498819	46584.9	80.7332	151621	307925	19.7398	1591.59	0.406578	36.6066	0.159494	b.d.	16.4182	2656.3	28.3095	0.201242	737.076	0.0213141	129.708	2.76782	2.07166	0.114434	0.225953	0.0392902	0.195515	b.d.	b.d.	0.0204492	b.d.	b.d.	b.d.	b.d.	b.d.	b.d.	2.777
MPS-8b-a5-2	0.795583	11793.6	24.6553	177618	259706	59.7446	155.098	0.470513	51.9403	0.381495	b.d.	26.3758	4307.79	28.9625	0.0165123	692.574	0.0578098	37.5287	2.21928	3.04335	0.24431	0.793491	0.0828181	0.239655	0.0835053	b.d.	0.0399706	0.00355385	0.0121668	0.00355902	b.d.	b.d.	b.d.	2.03947
MPS-8b-b1-1	0.924705	7926.37	36.9111	199133	276285	28.453	126.626	0.468901	73.4106	0.641108	b.d.	47.2342	4900.16	25.6236	b.d.	698.429	0.154777	23.4463	1.14434	1.88763	0.174033	0.762057	0.0757676	0.240839	0.0709696	0.00789483	0.0344032	0.0050696	b.d.	b.d.	0.0146308	0.0012153	b.d.	0.973132
MPS-8b-b2-2	0.825324	10689.8	17.3556	182220	265802	36.8876	130.027	0.381893	61.1498	0.461622	b.d.	17.9633	3459.32	24.5381	0.0229728	679.113	0.0777747	34.0652	1.56993	2.2306	0.18978	0.623003	0.0543786	0.22078	b.d.	0.00513369	0.0187824	0.00245951	0.00739491	b.d.	b.d.	b.d.	b.d.	2.3097
MPS-8b-b6-1	0.885484	12690.8	50.7569	192884	288748	34.5481	192.274	0.486913	96.5234	0.90968	b.d.	34.7894	5166.69	26.466	0.0306804	714.795	0.10641	28.2459	1.09765	1.8515	0.170921	0.762895	0.0854724	0.234373	0.0876119	0.00833644	0.0225078	0.00530466	0.0159532	b.d.	b.d.	b.d.	b.d.	1.46075
MPS-8b-c17-2	0.918211	8347.38	60.2789	195935	287704	24.6145	44.4418	0.451447	74.3459	0.72194	b.d.	31.1573	4465.89	27.9165	b.d.	705.382	0.11531	19.531	1.07282	1.79499	0.172538	0.63786	0.117019	0.234443	0.0674725	0.00452263	0.0189112	0.00757231	0.0133907	b.d.	0.00575226	b.d.	b.d.	1.03516
MPS-8b-c6-1	0.908117	10241	102.128	192138	284541	28.7038	181.665	0.341266	83.1289	0.792231	b.d.	49.7808	6320.78	27.4034	0.023397	694.158	0.132162	17.7499	0.899583	1.52254	0.152717	0.631654	0.0931909	0.24722	0.110832	0.00853885	0.0267245	0.00631198	0.00519044	b.d.	b.d.	0.00134287	b.d.	0.346951
MPS-8b-e2-1	0.903375	9880.71	73.9789	198456	285995	36.7911	149.769	0.302945	69.1063	0.621897	b.d.	23.0952	4230.53	27.2293	0.0205324	707.417	0.10347	23.5809	1.19497	1.79152	0.189954	0.542225	0.0677007	0.295992	0.0528615	0.00422925	0.0254982	b.d.	b.d.	0.00225463	b.d.	b.d.	b.d.	1.31267
MPS-8b-e5-1	0.906332	9980.86	48.6268	196435	281028	31.6152	164.829	0.391636	59.826	0.496628	b.d.	26.6565	4055.94	27.4227	0.0247276	704.764	0.0688696	32.4843	1.70852	2.44124	0.198512	0.654184	0.103502	0.246651	0.110102	0.0042281	0.0339771	b.d.	b.d.	0.00225336	0.00589476	0.00193956	b.d.	1.73054
MPS-8b-f1-1	0.895535	9484.62	15.8499	195870	279269	28.4266	120.405	0.359366	45.5475	0.329104	b.d.	17.1085	3075.93	26.5116	0.0371607	703.214	0.0631306	34.831	2.09789	2.58583	0.21154	0.672137	0.0946281	0.189167	b.d.	0.00624983	0.0276009	b.d.	b.d.	b.d.	b.d.	b.d.	0.004535	2.38194
MPS-8b-f2-1	0.919903	9766.2	25.6027	199858	292009	41.0543	103.133	0.370997	61.6088	0.575501	b.d.	29.0008	4047	29.2319	b.d.	695.8	0.0792582	19.9197	0.865392	1.35608	0.136505	0.530837	0.116543	0.172604	b.d.	0.00509841	0.0189961	b.d.	0.0137282	b.d.	0.0100245	b.d.	b.d.	1.3668
MPS-8b-g12-2	0.896405	7244.86	94.8332	190601	284200	24.7045	116.733	0.454425	64.8876	0.654765	b.d.	25.9865	4027.58	25.5475	0.089292	695.729	0.115279	24.6816	1.22812	1.92677	0.179045	0.648306	0.0379484	0.283763	0.0528411	b.d.	0.0212201	b.d.	b.d.	0.00436338	b.d.	0.00222549	b.d.	1.65328
MPS-8b-g6-1	0.891773	10704	45.0904	192679	281537	33.4327	123.011	0.322598	62.9947	0.590023	b.d.	19.2027	3679.87	27.5486	b.d.	748.599	0.0646811	33.0299	1.81282	2.65945	0.200091	0.731885	0.108727	0.235034	0.0866515	b.d.	0.0386188	0.00362325	b.d.	b.d.	b.d.	0.00167236	b.d.	1.96395
MPS8c-h2-3	0.856153	12741.9	18.2456	188665	271763	44.9358	111.421	0.333168	32.1753	0.343934	b.d.	17.333	3227.24	30.2977	0.0357814	751.054	0.0376936	45.6951	3.07748	3.05751	0.20973	0.487405	0.0615189	0.197559	b.d	0.00445878	b.d.	b.d.	0.00960994	0.00402104	b.d.	b.d.	b.d.	2.53907
MPS8c-d11-1	0.889812	11514.8	44.6731	191458	275629	29.148	120.769	0.344441	69.6063	0.561188	b.d.	23.2358	4085.22	26.0682	0.0294724	713.82	0.0956969	28.9229	1.66724	2.25492	0.221184	0.819186	0.0882834	0.276316	b.d.	0.00265757	b.d.	b.d.	b.d.	b.d.	b.d.	b.d.	b.d.	1.64772
MPS8c-d8-1	0.889649	11793	62.2897	190063	285715	32.7384	245.126	0.340442	83.2818	0.617247	b.d.	36.4908	4428.52	26.8918	0.0257066	718.998	0.153567	33.1958	1.45543	2.33074	0.209912	0.690726	0.101737	0.272271	0.0555172	0.00878883	0.0322442	0.00522755	b.d.	b.d.	b.d.	b.d.	b.d.	1.79939
MPS8c-a9-1	0.889264	13211.8	122.653	195608	306040	33.7133	224.412	0.393414	96.4993	0.922141	b.d.	45.3628	6613.23	27.745	0.0706245	742.562	0.135448	23.6901	0.983378	1.77346	0.191194	0.766668	0.155005	0.256516	b.d.	0.00731721	0.0201124	b.d.	0.00963476	b.d.	b.d.	b.d.	b.d.	0.661633
MPS8c-g9-1	0.888995	10595.5	49.2451	188762	274980	35.099	126.981	0.199237	57.8981	0.499529	b.d.	35.0094	4062.45	26.6158	0.0417642	689.73	0.102781	31.39	1.43898	2.2635	0.23548	0.698163	0.0971886	0.234403	b.d.	0.0113812	0.0436695	0.00304893	0.0149019	0.0018317	0.00629938	0.0010387	0.00523066	1.59557
MPS8c-a16-1	0.888941	12966.6	92.6807	203814	300597	29.6762	205.953	0.264447	99.1203	0.769267	b.d.	37.0186	5709.8	26.5919	b.d.	742.852	0.0954323	23.2615	1.03058	1.70002	0.162607	0.686413	0.122686	0.263375	0.0534746	0.00898085	0.0457948	0.0040535	b.d.	b.d.	0.00687023	b.d.	b.d.	0.661969
MPS8c-c4-1	0.899492	11232.7	35.2307	188873	283114	39.8056	129.172	0.180087	42.0902	0.315279	b.d.	17.4527	3285.47	26.7184	0.0234649	747.597	0.066626	35.7372	2.21445	2.65296	0.211631	0.615586	0.0559939	0.235061	0.035107	b.d.	b.d.	b.d.	b.d.	b.d.	b.d.	b.d.	b.d.	1.76817
MPS8c-g6-1	0.898443	10809.1	35.9456	191664	283398	30.775	46.4178	0.32541	71.3073	0.573905	b.d.	32.9204	4472.12	26.5008	b.d.	710.479	0.101764	21.2794	1.03742	1.68934	0.151534	0.619524	0.0765608	0.243319	0.0468642	b.d.	0.0287199	0.00699334	0.0137082	b.d.	b.d.	b.d.	b.d.	0.988603
MPS8c-i5-1	0.898294	11572.7	54.7222	192378	283046	30.8383	156.96	0.288025	56.8681	0.420967	b.d.	28.1126	4131.67	26.3283	b.d.	724.586	0.041616	31.8838	1.85342	2.65652	0.22999	0.665928	0.0785084	0.241077	0.035664	0.00799109	0.0239587	b.d.	b.d.	b.d.	0.0241425	b.d.	b.d.	1.58113
MPS8c-g1-1	0.89716	10558.4	39.3014	191828	280936	38.0301	81.7486	0.297406	55.5085	0.273568	b.d.	33.8584	4206.5	27.323	b.d.	720.461	0.0625537	27.8238	1.43402	2.1077	0.224119	0.739608	0.0743434	0.210349	b.d.	0.00407444	0.0169957	b.d.	b.d.	b.d.	b.d.	b.d.	b.d.	1.44361
MPS8c-h9-1	0.896592	12137.8	28.5274	189871	280006	29.1559	115.626	0.364043	73.2927	0.593559	b.d.	27.9374	3836.38	25.1724	0.0201669	741.23	0.106297	37.6374	1.81378	2.69816	0.237686	0.757914	0.0900995	0.28993	0.0693801	0.00527364	0.00857394	0.00340833	0.0155754	b.d.	b.d.	b.d.	0.00612147	1.95164
MPS8c-d13-1	0.922102	11556.6	91.1038	197863	293672	34.991	214.037	0.431235	82.8763	0.724381	b.d.	38.6565	5051.97	27.2794	0.0489191	728.352	0.126432	26.5035	1.38476	2.15615	0.225493	0.676879	0.0956528	0.216022	0.0761696	0.00245456	0.0205922	0.00661669	0.0204086	0.00266462	b.d.	b.d.	0.00424259	1.08599
MPS8c-b12-1	0.90631	7534.72	65.5581	187528	269717	35.4862	128.435	0.292283	67.5887	0.747757	b.d.	50.4514	5110.64	25.1726	0.0284887	643.4	0.141554	17.7785	0.838289	1.3096	0.143322	0.55711	0.0709927	0.219776	b.d.	0.0100255	0.033893	0.00318605	0.0212382	b.d.	b.d.	b.d.	b.d.	0.454141
MPS8c-f13-2	0.910046	8940.47	1154	191519	263959	29.4913	103.941	0.302066	84.8963	1.55357	b.d.	27.2359	3570.74	27.3316	b.d.	732.094	0.0947342	32.6903	1.93046	2.8853	0.248608	0.760928	0.133256	0.273038	0.0600399	0.00509569	0.0194225	b.d.	0.0128998	0.00184393	0.00627637	b.d.	0.0104686	1.61157
MPS8c-d10-1	0.905175	10157.2	50.4727	188513	278254	32.5707	123.773	0.235922	66.5325	0.605788	b.d.	29.7417	3647.97	26.3958	0.0175639	700.464	0.079181	28.4092	1.60874	2.29633	0.220061	0.669032	0.0605302	0.28915	b.d.	0.0102142	0.0252736	0.00384155	b.d.	b.d.	0.0153384	b.d.	0.00410812	1.62664
MPS8c-a3-1	0.908152	10054.2	93.8379	193284	279641	31.1601	190.603	0.286213	81.4415	0.767093	b.d.	49.8236	5871	26.3152	b.d.	699.107	0.101462	19.2857	0.99085	1.59059	0.188764	0.596159	0.0890327	0.222386	0.0687972	0.00592893	0.0195856	b.d.	0.0152458	0.00252099	0.0222526	b.d.	0.00534355	0.540989
MPS8c-i3-1	0.903277	10496.2	66.1048	191745	274992	31.091	152.071	0.270491	73.3185	0.667521	b.d.	32.3015	4801.81	27.0803	b.d.	703.609	0.0968483	25.4598	1.22721	2.01364	0.183325	0.581279	0.103612	0.225144	b.d.	0.00691098	0.0120859	0.00212424	b.d.	b.d.	b.d.	0.00152224	b.d.	1.33018
BLU14-c9-1	0.93841	8004.59	85.7936	206782	284481	27.9687	108.258	0.379667	73.5787	0.768636	b.d.	28.601	5588.43	25.0461	b.d.	701.483	0.0749495	20.9501	1.18911	1.87461	0.183894	0.702179	0.0989767	0.235217	0.0645924	0.006066	0.0261746	b.d.	b.d.	0.00247943	b.d.	0.00230036	0.00520928	0.760965
BLU14-c12-1	0.929547	9293.05	69.084	247753	336559	33.6005	155.305	0.375114	68.9555	0.765408	b.d.	26.525	5663.7	30.0591	0.0298401	837.083	0.0814722	26.6107	1.42836	2.05441	0.185029	0.628608	0.070742	0.271922	0.101693	b.d.	0.0432801	0.00297969	b.d.	b.d.	b.d.	b.d.	b.d.	1.52418
BLU14-c18-1	0.929202	9478.53	72.9489	200842	283071	20.919	167.472	0.387635	82.7991	0.843358	b.d.	15.3566	5134.95	22.8322	0.0319788	677.465	0.0810822	22.2783	0.878511	1.37754	0.145947	0.457997	0.0709467	0.1867	0.0572913	b.d.	0.0298156	0.00347614	b.d.	b.d.	0.00891709	b.d.	b.d.	1.61451
BLU14-c10-1	0.928854	8237.94	98.2993	198893	282156	19.7664	131.899	0.494464	88.4849	1.06081	b.d.	21.8317	5749.69	22.9868	0.018648	660.974	0.104117	20.0873	0.639927	1.17008	0.112082	0.450719	0.0779415	0.201862	0.0420531	0.00731938	0.0572629	0.00474432	0.0120385	b.d.	b.d.	b.d.	b.d.	1.05324
BLU14-d8-1	0.921809	6906.6	27.5464	199782	250618	29.4865	150.138	0.23402	72.0811	0.612107	b.d.	30.9582	3912.69	20.5069	0.026024	674.354	0.0917725	31.3291	1.24713	2.02902	0.220601	0.617486	0.14097	0.340234	b.d.	0.00515078	0.0442778	b.d.	b.d.	b.d.	b.d.	b.d.	b.d.	2.35006
BLU14-d11-1	0.919886	10615.3	125.813	205178	263299	18.6549	541.787	0.40554	59.2327	0.895905	b.d.	22.6999	3663.05	17.3064	0.45715	750.984	0.0696259	42.2204	1.86611	2.34351	0.242184	0.595787	<0.066477	0.178239	b.d.	b.d.	b.d.	b.d.	b.d.	b.d.	b.d.	b.d.	b.d.	3.46259
BLU14-c16-1	0.90238	10192.7	90.148	198697	285990	24.377	210.744	0.384421	84.1996	0.741848	b.d.	26.9815	5755.13	23.461	0.0309918	610.866	0.0780621	22.1641	0.767585	1.21401	0.119175	0.387587	0.0676717	0.142949	0.0439887	0.00733324	b.d.	b.d.	b.d.	b.d.	b.d.	b.d.	b.d.	1.11568
BLU24-g15-1	0.886643	12876.1	29.8549	194860	272008	37.4101	176.502	b.d.	73.9786	0.560771	b.d.	18.2478	3558.47	27.229	0.0592538	717.465	0.0676289	36.5882	1.57662	2.30056	0.201067	0.75588	0.0907074	0.305507	0.0642286	0.00901104	0.0128497	0.00761001	0.0143487	b.d.	0.0129752	0.00179946	0.00924092	2.394
BLU24-a7-1	0.888258	10745.6	38.9242	195415	278267	39.9236	185.061	b.d.	47.6803	0.440584	b.d.	37.7081	3482.03	27.7367	0.146081	738.741	0.0663852	40.2105	2.79354	3.56387	0.262418	0.750159	0.117478	0.284665	0.0373852	b.d.	0.0129983	0.00235012	0.0160991	0.00341168	0.00413311	b.d.	0.00233929	3.15487
BLU24-g2-1	0.89596	14245.3	15.7001	197006	283867	42.6682	171.154	b.d.	35.0044	0.317327	b.d.	23.5492	2572.74	29.1152	0.0444795	757.379	0.0676967	44.3947	1.7445	2.49184	0.239989	0.718803	0.112163	0.211512	0.0444874	b.d.	0.0248636	b.d.	0.010768	b.d.	0.0135051	b.d.	0.00624395	3.28179
BLU24-a8-1	0.903796	9646.11	32.8565	191302	270042	42.8142	156.546	0.333965	54.275	0.448279	b.d.	37.2553	3812.91	27.2249	0.0220287	718.275	0.0998127	35.8889	2.19228	3.14114	0.285081	0.808899	0.101218	0.259879	0.0675886	0.0100493	0.0311905	0.00283034	0.0142831	0.00254625	0.0162007	b.d.	0.00389313	2.61821
BLU24-g12-1	0.904258	12571.2	66.5757	196443	282083	40.5019	267.834	0.254381	81.9556	0.591394	b.d.	39.8669	5044.78	27.93	0.0836328	735.139	0.139269	24.6206	1.15287	1.8437	0.191363	0.659739	0.10739	0.275995	0.0751336	0.0117867	0.0490953	0.00480828	b.d.	b.d.	0.014327	b.d.	b.d.	1.03694
BLU24-g13-1	0.904717	14600.7	68.6067	201126	287892	38.8767	293.624	b.d.	74.7081	0.61669	b.d.	37.2981	4689.66	28.8224	0.0417446	769.758	0.134479	34.8877	1.52732	2.28812	0.204118	0.813525	0.0797399	0.242027	0.0883169	0.00424742	0.0309633	0.00567791	0.0196271	b.d.	b.d.	0.00191953	0.00620639	1.50447
BLU24-g5-1	0.904717	8065.55	59.2055	190974	246915	25.3148	258.766	b.d.	71.138	0.67931	b.d.	30.2487	3936.74	23.9601	0.67683	697.093	0.130633	31.1513	0.953026	1.48152	0.1577	0.809624	0.0327073	0.204189	0.0295952	0.0162632	0.0280921	0.0113011	b.d.	b.d.	b.d.	b.d.	b.d.	1.19883
BLU24-d1-1	0.90562	10157.5	28.0578	194762	262163	48.1668	167.313	0.253093	44.4028	0.350205	b.d.	17.4561	3011.92	28.066	0.0233867	730.414	0.0716127	35.7969	2.41984	3.28872	0.253007	0.712908	0.0853622	0.243856	0.0436861	0.00737371	0.0448127	0.00460966	b.d.	0.00278453	0.00846733	0.00384893	b.d.	3.1968
BLU24-d13-1	0.91177	10538.1	73.3023	195199	270703	53.9182	280.115	0.422531	77.2295	0.712881	b.d.	48.7763	4641.38	28.8921	0.0468578	732.3	0.160345	34.9781	1.6277	2.47832	0.222994	0.863825	0.152896	0.326662	0.0887392	0.0107315	0.0642943	0.00597081	0.0188215	0.00289835	b.d.	b.d.	b.d.	1.24872
BLU24-d16-1	0.912622	9809.69	66.5075	196531	272916	41.1364	239.831	b.d.	76.0369	0.982919	b.d.	49.5953	4847.76	27.1459	0.172992	708.463	0.142699	19.4713	0.937876	1.54205	0.180079	0.559118	0.0916477	0.252268	0.0722092	0.0127261	0.0269514	0.0131328	0.00999479	0.00256759	0.0146418	0.00181127	b.d.	0.543642
BLU24-d10-1	0.91949	10959.6	80.9738	192209	272803	44.8281	241.158	0.375929	71.5832	0.545686	b.d.	46.4744	4870.79	27.5142	0.0226002	722.734	0.125578	25.4596	1.24418	2.02922	0.196722	0.789348	0.0706248	0.236886	0.064075	0.00782294	0.044405	0.00709206	0.0110029	b.d.	0.0186987	b.d.	0.00422387	1.08765
BLU24-g9-1	0.922183	10102.7	38.8041	198249	278886	32.7982	190.822	0.365989	52.8318	0.45271	b.d.	37.619	3734.34	28.3509	0.0246996	764.656	0.0956856	38.7895	2.55568	3.53682	0.311852	0.824171	0.110117	0.273828	0.0755161	0.00580164	0.0364285	0.00705302	0.0118861	0.00277315	b.d.	0.0019691	0.00777521	2.79665
BLU24-a8-1	0.878979	13337.7	71.263	196742	293328	25.9492	91.1577	0.358574	55.9196	0.396748	b.d.	13.2344	3733.75	27.5291	0.0308217	770.77	0.0465345	21.886	1.15047	1.56912	0.135292	0.398041	0.0424096	0.162702	b.d.	0.00537431	0.0122322	0.00320955	b.d.	b.d.	b.d.	b.d.	b.d.	0.700092
BLU24-a1-1	0.90517	10633.5	112.631	199128	292066	39.6772	67.3738	0.364143	62.2608	0.598045	b.d.	25.4916	5319.15	29.2878	b.d.	752.156	0.0641708	29.9985	1.30838	1.94897	0.1715	0.659681	0.0685008	0.266981	0.066443	b.d.	b.d.	0.00891615	0.00816433	b.d.	b.d.	b.d.	b.d.	0.705846
BLU24-a14-1	0.904258	9240.83	96.6932	196396	285252	38.6178	75.5729	0.280179	66.6488	0.593141	b.d.	24.5276	4599.72	28.0867	0.0402208	723.083	0.0950189	37.846	1.18	1.92979	0.162662	0.5194	0.0652688	0.269632	0.0715944	b.d.	0.0343169	b.d.	b.d.	0.00260155	b.d.	b.d.	b.d.	0.647953
BLU24-c8-1	0.904258	12533.1	97.8776	201814	299251	25.0142	49.8383	0.358264	89.0297	0.728547	b.d.	23.6584	4733.46	26.5413	0.0382568	773.44	0.093248	25.326	1.11601	2.0457	0.223966	0.661767	0.0765182	0.304318	0.0706618	0.00570439	0.0207115	b.d.	b.d.	0.00480571	b.d.	0.00151888	b.d.	0.735231
BLU24-c6-1	0.922553	9350.38	54.7625	201069	291913	39.7735	17.3835	0.291044	75.7833	0.747316	b.d.	15.4172	3961.78	31.1952	b.d.	711.349	0.0931014	20.8633	1.10025	1.95476	0.180031	0.654991	0.0982838	0.286304	0.0678362	0.00998487	0.0413114	0.0066925	0.0080812	b.d.	b.d.	b.d.	b.d.	0.792838
BLU24-c7-1	0.906507	11944.9	60.8474	205631	299564	33.6037	27.9518	0.333389	50.7472	0.437188	b.d.	18.5221	3641.77	30.4843	0.0292908	808.861	0.058056	18.3551	1.38563	1.91608	0.162268	0.557524	0.0793787	0.268192	0.0670568	0.00265837	b.d.	b.d.	b.d.	b.d.	b.d.	b.d.	0.00599573	0.707427
BLU24-b9-1	0.90562	11909	114.496	199689	297141	33.7422	73.3677	0.391754	74.1708	0.698826	b.d.	25.3315	5317.86	27.5452	0.0159396	720.554	0.0811236	22.4735	1.08936	1.70047	0.180589	0.697893	0.0540269	0.228928	0.0645067	0.00579183	0.0303328	b.d.	b.d.	b.d.	b.d.	b.d.	b.d.	0.695579
BLU24-c2-1	0.90562	9812.05	41.6544	199307	283709	38.4363	69.2802	0.362621	19.4018	0.109004	b.d.	15.6576	3515.23	30.4377	0.0567294	733.404	0.0427055	52.5624	1.04299	1.38649	0.11108	0.278577	0.043671	0.222232	b.d.	b.d.	0.017675	0.00463835	b.d.	0.00468892	b.d.	b.d.	b.d.	0.791828
BLU24-b2-1	0.913458	9705.19	89.1952	202986	292673	24.9689	51.8684	0.43452	78.5254	0.939547	b.d.	21.1041	5191.34	27.767	0.0234189	749.9	0.109671	24.3239	1.01647	1.65601	0.167556	0.642745	0.112114	0.285312	0.061714	b.d.	b.d.	b.d.	0.0117848	0.00314127	b.d.	b.d.	b.d.	0.725563
BLU24-a2-1	0.913042	9228.21	123.225	196657	283795	31.5575	44.633	0.322756	75.6997	0.952895	b.d.	24.1515	5613.92	26.3464	b.d.	711.124	0.0980786	18.4583	0.85907	1.5882	0.14804	0.549539	0.0655831	0.24007	0.0735899	0.00778596	0.0466647	b.d.	0.00586251	b.d.	0.0241988	0.00289028	0.00408529	0.555663
BLU24-a11-1	0.921432	10541.2	85.4436	203283	296889	31.4601	86.0543	0.321929	62.9092	0.513411	b.d.	21.2905	4784.05	27.0695	b.d.	763.391	0.0719108	20.3659	1.29742	1.92355	0.164132	0.616829	0.054803	0.257238	0.0478285	0.00673684	0.00752319	0.00526418	b.d.	0.00266214	b.d.	b.d.	b.d.	0.634589
electronic supplementary material to the article in Contributions to Mineralogy and Petrology:
Alkaline magmas in shallow arc plutonic roots: A field and experimental investigation on hydrous cumulate melting in the Southern Adamello Batholith
Pimenta Silva et al.
manuel.dossantos@erdw.ethz.ch

## Sheet: Cumulate Amph
Cumulate Amph	Major elements (wt. %)										Cations (pfu)											Ratios and site activities								Vectors			Trace elements (ug/g)
Pargasite	SiO2	TiO2	Al2O3	FeO	MnO	MgO	CaO	Na2O	K2O	Total	Si	Ti	Al	Fe3+	Fe2+	Mn	Mg	Ca	Na	K	Total	Al4	Al6	xMg(Fe2+)	xMg(Fetot)	xFe3+	NaA	NaM4	NaK (A)	Edenite (Na+K on A)	Plag = Na + Ca - (Na,K)A	Tschermaks (Al6+Cr+Fe3R+2*Ti)	Li	Na	Mg	Al	Si	P	K	Ca	Sc	Ti	V	Cr	Mn	Fe	Co	Ni	Cu
MPS4-e5-1-1	42.2	2.7	12.5	11.2	0.2	13.6	12.2	2.3	0.5	97.4	6.17975	0.297456	2.15737	0.313353	1.0583	0.024807	2.96897	1.91422	0.65303	0.0934086	15.6607	1.82025	0.337114	0.737216	0.683996	0.228449	0.567248	0.0857826	0.660656	0.660656	0.0857826	1.1596	2.34887	16424.4	93531.1	62723.9	200209	117.808	3717.01	87192.6	94.2956	15604.7	529.451	0.720983	1467.96	98991.6	57.6842	21.6306	0.740636
MPS-8b-c12-1	41.68	2.35	12.49	10.84	0	14.06	11.94	2.37	0.39	96.12	6.14373	0.260599	2.16981	0.499392	0.8369	0	3.08957	1.88574	0.677329	0.0733377	15.6364	1.85627	0.313539	0.786857	0.698072	0.373715	0.563068	0.114261	0.636406	0.636406	0.114261	1.21987	1.92206	20412.4	94099.3	68562	233080	79.6185	3440.74	85334.4	93.2217	14790.5	546.009	b.d.	1543.9	106481	63.6575	27.3174	0.648459
MPS4-e4-1	41.5	2.5	13.4	10.1	0.1	14	12	2.4	0.3	96.3	6.09083	0.276038	2.31787	0.435181	0.804523	0.0124312	3.06313	1.88705	0.682947	0.0561705	15.6262	1.90917	0.4087	0.791987	0.711886	0.351036	0.569994	0.112952	0.626165	0.626165	0.112952	1.283	1.70396	18762	92610.5	68690.1	188491	50.904	2990.7	85763.2	101.996	15542.9	557.932	1.00379	1098.15	90185.8	55.5685	24.4021	0.807756
MPS4-a4-1-1	41.7	2.6	13.2	10.9	0.1	13.7	12.2	2.3	0.3	97	6.10218	0.286235	2.27656	0.412333	0.921629	0.0123947	2.98867	1.91285	0.652565	0.0560053	15.6214	1.89782	0.378737	0.764307	0.691401	0.309104	0.56542	0.0871455	0.621425	0.621425	0.0871455	1.27639	2.25923	19267.7	89976	72290.7	199882	51.1558	3205.17	85763.2	101.054	15327.1	558.094	1.2499	1173.28	93001.7	55.3147	25.0749	1.29931
MPS4-e3-1-1	41.7	2.5	13.6	10.3	0	14.2	12	2.4	0.4	97.1	6.06429	0.273517	2.33098	0.502866	0.749839	0	3.07851	1.86981	0.676709	0.07421	15.6207	1.93571	0.395267	0.804135	0.710773	0.401424	0.546522	0.130187	0.620732	0.620732	0.130187	1.31498	1.74171	17919.2	91904.3	69438.7	191142	55.5892	3008.17	85763.2	102.138	15470.2	554.17	0.608744	1151.72	90062.5	54.7525	23.4502	0.776364
MPS8c-f2-1	42.39	2.28	12.01	11.35	0.14	13.21	12.34	1.92	0.53	96.31	6.28542	0.254335	2.09879	0.232117	1.17534	0.0175827	2.92	1.96047	0.551975	0.100255	15.6127	1.71458	0.384216	0.713005	0.674761	0.164919	0.512441	0.0395338	0.612696	0.612696	0.0395338	1.10188	1.98523	16440.4	88360.6	65655.4	227785	111.782	4500.87	88193.2	87.7523	13932.9	530.817	1.49894	1613.96	109198	63.8738	28.1456	0.575988
MPS-8b-d6-1	41.89	2.11	12.35	11.27	0	13.88	12.14	2.22	0.26	96.16	6.17557	0.234018	2.1458	0.511717	0.877783	0	3.05045	1.9176	0.634551	0.0488988	15.6011	1.82443	0.321366	0.776545	0.687046	0.368274	0.552152	0.0823988	0.601051	0.601051	0.0823988	1.22338	1.08402	19503.4	95311.2	68610.9	234683	69.9603	3117.45	86763.8	81.1834	14282.8	561.438	2.20529	1581.64	103115	62.2329	29.8899	0.692538
MPS-8b-d3-1	42.24	2.42	12.14	10.62	0	14.24	12.15	2.15	0.36	96.33	6.2057	0.267474	2.10204	0.445433	0.859412	0	3.11878	1.91256	0.612424	0.0674726	15.5925	1.7943	0.307736	0.783969	0.705028	0.341369	0.524988	0.0874359	0.592461	0.592461	0.0874359	1.20184	0.654716	17896.7	92865.3	66449.1	227625	92.7515	3481.01	86835.2	93.1944	14580.2	538.484	2.70856	1366.56	97634.4	58.6181	28.1276	0.771745
MPS8c-g4-1	42.15	2.43	12.64	11.51	0.25	13.6	12.11	2.21	0.32	97.22	6.15762	0.267068	2.1763	0.497647	0.90859	0.0309343	2.96185	1.89554	0.625972	0.0596381	15.5811	1.84238	0.333914	0.765249	0.678065	0.353886	0.521509	0.104462	0.581147	0.581147	0.104462	1.26123	2.3642	18413.9	91436.7	68940.8	232117	69.4097	3206.48	86549.4	94.4299	14609.9	549.884	1.08285	1615.15	110938	62.5662	29.7667	0.692497
MPS8c-f3-1	42.06	2.38	12.22	11.84	0.28	13.34	12.21	1.94	0.52	96.79	6.19381	0.263673	2.12088	0.459496	0.998674	0.0349247	2.92855	1.92654	0.553907	0.09769	15.5781	1.80619	0.314682	0.745705	0.667595	0.315118	0.480444	0.0734639	0.578134	0.578134	0.0734639	1.22806	2.0048	16599.6	86443	66036.4	223593	71.6158	4520.01	87264.1	88.77	14001.2	533.336	1.43274	1565.34	107955	63.0835	25.7269	0.699781
MPS8c-f12-1	42.38	2.24	11.95	12.55	0.11	13.02	12.15	1.94	0.53	96.87	6.25019	0.248531	2.07709	0.431193	1.11671	0.0137408	2.86254	1.91991	0.554729	0.0997164	15.5744	1.74981	0.327283	0.719367	0.649037	0.278565	0.474643	0.0800864	0.574359	0.574359	0.0800864	1.17545	2.33093	17141.9	85570.1	66456.5	227323	78.1905	4089.39	86835.2	87.8916	14045.8	559.963	b.d.	1681.52	111519	67.4772	26.8976	0.859844
MPS8c-g7-1	41.96	2.43	12.48	11.37	0.17	13.39	12.03	2.13	0.33	96.29	6.19084	0.269724	2.17012	0.433833	0.969118	0.0212446	2.94512	1.90175	0.609313	0.0621136	15.5732	1.80916	0.36096	0.752412	0.677339	0.309229	0.51106	0.0982532	0.573174	0.573174	0.0982532	1.23599	1.9305	19421.4	92187.1	68930.5	229545	69.8887	3051.13	85977.6	86.2004	14260.1	541.642	1.38671	1514.39	105384	60.9843	25.2569	0.706868
MPS4-c5-1-1	42.1	2.4	13.3	10.8	0.1	14.1	12.2	2.4	0	97.4	6.10028	0.261625	2.2713	0.542444	0.766315	0.0122731	3.04576	1.89409	0.674258	0	15.5683	1.89972	0.371585	0.798977	0.699448	0.414472	0.568349	0.105909	0.568349	0.568349	0.105909	1.33137	1.94088	19553	96036.6	71047.7	193679	50.0362	3209.99	87192.6	104.371	15672.8	558.466	2.51784	1103.44	89493.3	56.0071	26.3766	0.818215
MPS8c-c1-1	42.05	2.32	12.12	12.87	0.27	12.45	12.06	1.92	0.49	96.55	6.23804	0.258923	2.11905	0.408218	1.1885	0.0339259	2.75334	1.91691	0.552244	0.0927336	15.5619	1.76196	0.357089	0.698491	0.632943	0.25566	0.469158	0.0830856	0.561892	0.561892	0.0830856	1.20007	1.77763	17267.7	84215.2	65843.6	226840	68.4492	3434.95	86192	88.1405	14483.2	544.803	1.42945	1713.1	105447	63.9854	26.3243	0.547843
MPS-8b-d9-1	41.83	2.23	12.47	11.46	0.47	13.65	12.13	2.13	0.25	96.62	6.14205	0.246338	2.15798	0.595309	0.811963	0.0584533	2.9879	1.90836	0.60639	0.04683	15.5616	1.85795	0.300032	0.786318	0.679814	0.423023	0.514747	0.0916436	0.561577	0.561577	0.0916436	1.29637	2.16759	17929.4	87586.8	69105.3	228898	59.6957	3259.44	86692.3	88.702	14394.8	542.552	1.03992	1603.31	105327	62.3991	26.8918	0.671017
MPS8c-f4-1	42.75	2.16	11.87	11.57	0.14	13.48	12.34	1.88	0.41	96.63	6.29541	0.2393	2.06013	0.359054	1.06586	0.0174623	2.95928	1.94705	0.536776	0.0770248	15.5608	1.70459	0.355544	0.735199	0.674988	0.251982	0.483823	0.0529527	0.560848	0.560848	0.0529527	1.14374	2.03747	15776.4	87845.2	65460.1	222859	72.5926	4777.42	88193.2	90.2899	13245.6	501.696	1.3127	1516.34	105831	62.304	26.9361	0.693203
MPS8c-h7-1	42.28	2.4	12.13	12.1	0.29	12.85	12.04	1.99	0.43	96.55	6.25056	0.266929	2.11349	0.381069	1.11495	0.0363135	2.83201	1.90714	0.570406	0.0810981	15.5586	1.74944	0.364048	0.717517	0.654342	0.254722	0.47755	0.0928562	0.558648	0.558648	0.0928562	1.19079	3.18973	16138.4	83877.6	65233.2	225857	109.974	4909.89	86049.1	81.6274	14350.5	544.215	1.10797	1740.57	119764	65.1055	29.9009	0.532538
MPS4-e2-1-4	41.8	2.7	13.1	11	0.2	13.4	12	2.1	0.4	96.7	6.1321	0.297987	2.26496	0.430289	0.919277	0.0248513	2.93053	1.8862	0.59731	0.0748603	15.5584	1.8679	0.397063	0.761215	0.684688	0.318835	0.48351	0.1138	0.55837	0.55837	0.1138	1.30953	2.23938	17021.4	90417.3	68502.9	192673	59.9675	2962.21	85763.2	96.5517	15866.8	539.387	1.00082	1360.86	91862.8	53.7778	21.4618	1.2019
MPS4-a1-2-1	42.3	2.5	13	10.9	0.1	14	12.1	2.4	0	97.3	6.1391	0.272963	2.22363	0.513736	0.809262	0.0122928	3.02901	1.88158	0.67534	0	15.5569	1.8609	0.362735	0.78916	0.696003	0.388312	0.556921	0.118419	0.556921	0.556921	0.118419	1.30398	1.67611	19257.7	92126.1	71202.8	197301	65.1293	2917.21	85763.2	101.161	15940.6	554.497	1.55115	1191.34	90947.8	55.3767	21.9906	0.699128
MPS-8b-f3-1	42.66	2.42	12.36	11.13	0	14.29	11.8	2.35	0.33	97.34	6.18544	0.263977	2.11215	0.60097	0.748655	0	3.08881	1.83318	0.66064	0.0610411	15.5549	1.81456	0.297591	0.804909	0.695923	0.445287	0.49382	0.16682	0.554862	0.554862	0.16682	1.25969	1.82383	19016.6	93531.7	67040	230563	87.5391	3121.17	84333.8	94.2057	15239.8	557.003	1.33777	1518.03	96184.5	59.11	27.0942	0.647749
MPS-8b-d8-1	41.9	2.43	12.16	12.31	0	13.1	12.25	1.81	0.5	96.47	6.19742	0.270398	2.11976	0.447311	1.07542	0	2.88853	1.94136	0.519066	0.0943464	15.5548	1.80258	0.317175	0.7287	0.654808	0.293756	0.460426	0.0586404	0.554772	0.554772	0.0586404	1.24781	2.20273	16605.6	87819.5	67340.7	228211	71.5445	3926.57	87549.9	91.2688	14432.1	539.595	1.70272	1624.32	106492	62.5544	28.0566	0.788163
MPS-8b-d14-1	42.17	2.39	12.14	11.03	0	14.3	11.7	2.39	0.23	96.41	6.16897	0.263031	2.09307	0.647453	0.701984	0	3.11856	1.83387	0.677882	0.0429235	15.5547	1.83103	0.262036	0.81626	0.697977	0.479795	0.511749	0.166132	0.554673	0.554673	0.166132	1.27636	3.63697	19501	95286.2	69241.1	235898	75.6919	3501.12	83619.1	77.3835	13951.6	522.509	1.66918	1588.74	98334.7	62.342	27.3873	1.37737
MPS4-c1-2-4	42.6	2.4	12.3	11.9	0.3	13	12.1	2	0.4	97	6.25847	0.265259	2.1297	0.368871	1.09322	0.0373306	2.84715	1.90466	0.569686	0.0749682	15.5493	1.74153	0.388172	0.72256	0.660708	0.252291	0.474344	0.0953421	0.549312	0.549312	0.0953421	1.19222	2.29871	13987.8	90042.5	64109.7	212054	60.1596	3882.19	87907.3	112.173	12999.1	521.625	1.00433	1841.26	99648.8	60.5298	21.6211	1.37033
MPS8c-f10-1	42.25	2.35	12.59	11.51	0.22	13.53	11.95	2.15	0.35	96.91	6.18202	0.258685	2.17113	0.524107	0.884361	0.0272654	2.95128	1.87346	0.609943	0.0653327	15.5487	1.81798	0.353146	0.769436	0.676938	0.372112	0.483404	0.126539	0.548737	0.548737	0.126539	1.26924	2.40545	18222.5	88745.1	67614.2	221651	61.5543	3432.45	85405.8	90.0065	14056.3	540.066	1.55829	1571.29	103549	62.3031	25.4355	0.575731
MPS8c-f5-1	42.55	2.39	12.4	11.48	0.26	13.47	12.21	2	0.36	97.12	6.22468	0.263036	2.13794	0.424474	0.980045	0.0322164	2.93761	1.91384	0.567277	0.067186	15.5483	1.77532	0.36262	0.749839	0.676537	0.30222	0.48112	0.0861563	0.548306	0.548306	0.0861563	1.22701	2.10923	16799.4	88205	65459.3	223800	69.6683	4210.73	87264.1	87.4892	13629.4	523.988	b.d.	1550.35	103827	62.8261	26.3877	0.814539
MPS-8b-c9-1	42.01	2.35	12.53	13.17	0	12.67	11.95	2.06	0.4	97.16	6.17351	0.259805	2.17013	0.53584	1.08274	0	2.77565	1.88157	0.58694	0.0749891	15.5435	1.82649	0.343644	0.719381	0.631658	0.331056	0.468511	0.118429	0.5435	0.5435	0.118429	1.28299	2.5641	16084.9	81867.7	66876.7	221364	81.2574	3731.4	85405.8	92.5276	14372.6	535.546	1.28837	1705.89	114751	61.6094	25.6914	0.712956
MPS-8b-c16-1	42.2	2.33	12.19	10.9	0.41	14.08	11.77	2.27	0.27	96.42	6.17983	0.256697	2.10389	0.634548	0.700383	0.050855	3.0738	1.84677	0.644521	0.0504413	15.5417	1.82017	0.283721	0.814428	0.697207	0.475341	0.491294	0.153227	0.541736	0.541736	0.153227	1.27844	1.26587	18292.4	87923.8	64538.2	222943	80.5397	3276.86	84119.4	87.6291	13644.4	503.752	1.63906	1466.52	100737	59.791	25.6644	0.673771
MPS4-a4-2-1	41.9	2.5	13.1	12	0.2	12.6	12	2	0.4	96.7	6.17512	0.277186	2.2754	0.383495	1.09555	0.0249659	2.76828	1.8949	0.57149	0.0752055	15.5416	1.82488	0.450523	0.716461	0.651771	0.259286	0.466387	0.105102	0.541593	0.541593	0.105102	1.28329	2.12752	18839.1	89679.8	72292.7	201256	52.3437	3208.3	85763.2	103.625	15416.9	558.974	1.27412	1153.32	92382.7	54.6733	24.3014	0.891103
MPS8c-f9-1	42.3	2.25	12.38	11.69	0.22	13.42	12.02	1.97	0.48	96.73	6.20989	0.2485	2.142	0.509197	0.926049	0.027356	2.93701	1.89069	0.560734	0.0898966	15.5413	1.79011	0.351893	0.760281	0.671738	0.35478	0.451428	0.109306	0.541325	0.541325	0.109306	1.24878	2.76909	17360.4	87106.8	67256.7	220924	64.3958	3913.86	85906.1	91.3961	14182.7	537.032	1.64585	1625.13	105847	62.5658	25.9279	0.618071
MPS8c-h10-1	42.16	2.42	12.21	12.58	0.07	13.14	12.07	2.05	0.31	97.01	6.19022	0.267314	2.11289	0.532731	1.01201	0.00870541	2.87614	1.89883	0.583588	0.0580665	15.5405	1.80978	0.303109	0.73972	0.650581	0.344868	0.482417	0.101171	0.540484	0.540484	0.101171	1.2693	1.7366	17315.8	84881.6	65573.9	226679	86.5591	3562.08	86263.5	94.8089	14546.7	543.568	1.38696	1692.75	120709	63.5968	25.6951	0.552663
MPS-8b-d7-1	42.63	2.12	12	12.46	0	12.93	12.37	1.69	0.54	96.81	6.2891	0.235293	2.08646	0.36093	1.17637	0	2.84368	1.95531	0.483401	0.101631	15.5403	1.7109	0.375562	0.707374	0.649096	0.234781	0.438713	0.0446878	0.540344	0.540344	0.0446878	1.17056	2.33365	14562.8	86957.3	64403.1	231509	110.769	4753.8	88407.6	93.3783	13701.5	519.079	b.d.	1666.06	110427	64.7482	26.1333	1.00578
MPS2-3-amphcore-1-1	41.6	2.4	12.7	11.5	0.2	13.7	11.8	2.2	0.3	96.4	6.10495	0.264972	2.19659	0.67057	0.740845	0.0248602	2.99722	1.85543	0.625977	0.0561654	15.5376	1.89505	0.301537	0.80181	0.679852	0.475105	0.481405	0.144572	0.53757	0.53757	0.144572	1.35748	1.8755	19436.2	93231.1	71467.9	203033	35.4016	3237.41	85763.2	105.845	15505.5	563.002	0.87212	1244.09	93271.1	56.3677	22.3415	1.05838
MPS8c-f13-1	42.39	2.46	11.84	11.95	0.28	13.18	12.09	1.91	0.43	96.64	6.2507	0.272898	2.05766	0.435083	1.03859	0.0349711	2.89727	1.91014	0.546067	0.0808896	15.5371	1.7493	0.308359	0.736121	0.662848	0.295237	0.456206	0.0898613	0.537095	0.537095	0.0898613	1.2122	2.02306	16778.7	85451.7	64119	221122	85.7726	3847.24	86406.4	87.1137	13982.8	554.522	b.d.	1674.14	108611	67.4997	29.5477	0.55223
MPS4-d7-1-1	42.4	2.3	13.1	11.9	0.3	12.7	12	2.1	0.3	97.1	6.21361	0.253575	2.26259	0.381826	1.07663	0.0372379	2.77454	1.88422	0.596684	0.0560864	15.537	1.78639	0.476196	0.720441	0.655455	0.261802	0.480908	0.115776	0.536995	0.536995	0.115776	1.2494	3.60277	13796.4	84030.9	64556.1	208404	106.338	5310.8	85763.2	90.5919	14555.4	523.279	0.825952	2246.15	116652	59.3979	21.7704	0.831579
MPS8c-f1-1	42.7	1.91	11.79	12.34	0.15	13.28	12.32	1.74	0.51	96.74	6.28818	0.211607	2.04629	0.473649	1.04613	0.01871	2.91544	1.94393	0.496814	0.0958133	15.5366	1.71182	0.334467	0.73593	0.657338	0.311657	0.440745	0.0560686	0.536558	0.536558	0.0560686	1.17526	3.81901	14856.1	87966.9	65741.2	228040	102.962	4837.11	88050.2	90.2415	13373	511.994	1.5223	1645.54	111984	65.0154	28.0203	1.0664
MPS8c-c2-1	42.09	2.38	12.53	11.66	0.2	13.49	11.87	2.13	0.35	96.73	6.16857	0.262411	2.16427	0.571746	0.857385	0.0248268	2.94731	1.86393	0.605246	0.0654383	15.5346	1.83143	0.332843	0.774651	0.673449	0.400066	0.469175	0.136071	0.534614	0.534614	0.136071	1.29682	1.47398	17893.8	87771.3	67263.7	223764	62.8775	3168.57	84834.1	81.5157	14066.4	530.392	b.d.	1604.6	100735	60.146	25.9434	0.603398
MPS8c-h8-1	42.28	2.38	11.85	12.47	0.18	12.78	12.05	1.88	0.41	96.35	6.26548	0.265336	2.06963	0.416293	1.12915	0.0225932	2.82331	1.91328	0.540162	0.0775107	15.531	1.73452	0.335112	0.714317	0.64625	0.269368	0.453447	0.0867157	0.530957	0.530957	0.0867157	1.20356	2.18004	16206.7	84010.2	63319.1	224195	88.4278	4618.46	86120.5	84.4971	14341	545.53	1.1215	1753.03	123206	66.5726	28.6128	0.938735
MPS2-2_pt2	42.4	2.4	12.3	12.2	0.3	13.4	12.1	2	0.4	97.5	6.18386	0.263333	2.11424	0.569749	0.918315	0.0370596	2.91345	1.89083	0.56555	0.0744239	15.5308	1.81614	0.298098	0.760341	0.66192	0.382879	0.456378	0.109172	0.530802	0.530802	0.109172	1.28534	2.46438	16418.4	90608.9	64155.6	210064	100.475	4360.8	85763.2	98.1814	15582.6	532.95	1.84551	1587.42	102171	63.7699	25.2533	0.726697
MPS-8b-c11-1	42.07	2.39	12.44	10.77	0	14.13	11.67	2.27	0.25	96.06	6.16888	0.263652	2.14986	0.617868	0.702871	0	3.08876	1.83349	0.645367	0.0467662	15.5256	1.83112	0.318732	0.814626	0.700479	0.46782	0.478852	0.166514	0.525618	0.525618	0.166514	1.30551	1.5391	19548.2	91242	67281.6	224335	64.6679	3188.92	83404.7	90.2767	13934.9	537.61	1.84554	1454.6	100322	60.3963	28.0874	0.601239
MPS8c-g5-1	41.99	2.47	12.51	10.91	0.18	14.1	11.78	2.2	0.29	96.43	6.14106	0.271766	2.15631	0.648228	0.686186	0.0222975	3.07415	1.84593	0.623832	0.0541071	15.5239	1.85894	0.297371	0.81752	0.697313	0.485777	0.469766	0.154066	0.523873	0.523873	0.154066	1.33506	1.82766	18950	92445.1	68365.5	229369	63.8157	3249.15	84190.9	81.3921	13834.1	530.968	b.d.	1516.88	106619	61.0625	26.3454	0.619407
MPS-8b-c10-1	42.82	2.41	11.76	11.99	0	13.45	11.91	2.03	0.39	96.77	6.28433	0.26609	2.03411	0.467591	1.00404	0	2.94268	1.87282	0.577637	0.0730189	15.5235	1.71567	0.318438	0.745601	0.666622	0.317736	0.450461	0.127176	0.52348	0.52348	0.127176	1.19219	2.59875	17277.7	85883.3	66814	231478	81.6902	3361.12	85120	96.8977	14738.8	546.096	1.42238	1666.56	110450	61.7789	25.5267	0.687044
MPS8c-d7-1	42.78	2.45	11.69	11.94	0.19	13.57	11.82	2.12	0.35	96.91	6.26447	0.269904	2.0175	0.537389	0.924843	0.0235659	2.96232	1.85453	0.601903	0.0653838	15.5218	1.73553	0.281976	0.762078	0.669519	0.367513	0.456436	0.145468	0.52182	0.52182	0.145468	1.21371	1.77875	18232	90524	63557.6	230352	141.523	3794.19	84476.7	88.7547	14328.7	542.238	1.72209	1641.12	102652	65.9654	26.1926	0.585827
MPS8c-g10-1	42.07	2.5	12.34	12.38	0.22	12.93	12.03	1.97	0.32	96.76	6.19308	0.276869	2.14094	0.501854	1.02228	0.0274311	2.83754	1.89746	0.562274	0.0600956	15.5198	1.80692	0.334028	0.735148	0.650562	0.329271	0.459737	0.102537	0.519832	0.519832	0.102537	1.28708	2.92341	17220.5	84486.9	66484.7	224743	82.5474	3534.77	85977.6	92.2541	14452.1	546.339	1.68164	1720.24	117508	64.6827	28.2658	0.868074
MPS-8b-g8-1	42.34	2.43	12.58	11.45	0	13.79	11.92	2.13	0.3	97.01	6.17178	0.266481	2.16121	0.573024	0.82281	0	2.99663	1.8617	0.601986	0.0557879	15.5195	1.82822	0.332991	0.784573	0.682221	0.410524	0.463685	0.138302	0.519473	0.519473	0.138302	1.30874	2.502	18426.7	91624.3	67642.9	231079	68.6736	3185.12	85191.4	77.3194	14287.7	544.831	0.960819	1654.36	102076	62.1261	27.4432	0.745116
MPS-8b-f4-1	42.69	2.37	12.42	11.8	0	13.52	11.96	2.12	0.27	97.15	6.22621	0.260044	2.13489	0.504933	0.934356	0	2.93957	1.86897	0.599489	0.0502366	15.5187	1.77379	0.361102	0.758809	0.671309	0.350821	0.468458	0.131031	0.518695	0.518695	0.131031	1.25509	2.64256	17908.1	88544.2	68357.7	230437	70.503	3197.8	85477.3	87.1087	14415.7	534.409	2.07895	1628.56	102941	60.936	25.3135	0.572083
MPS-8b-g11-1	42.22	2.32	12.71	11.55	0.28	13.64	11.84	2.19	0.27	97.02	6.15482	0.25444	2.18373	0.629804	0.778341	0.0345733	2.96429	1.84936	0.618997	0.0502134	15.5186	1.84518	0.338553	0.792034	0.677949	0.447258	0.468361	0.150636	0.518574	0.518574	0.150636	1.3266	2.17423	18489.7	88930.4	68409.1	233759	63.9351	3011.02	84619.7	86.0496	14269.1	526.118	b.d.	1545.43	103035	59.1351	26.2957	1.82026
MPS-8b-c4-1	42.67	2.3	11.59	13.02	0	12.92	12	1.89	0.43	96.85	6.28687	0.254941	2.01257	0.490832	1.11349	0	2.83781	1.89438	0.539909	0.0808237	15.5151	1.71313	0.299438	0.718197	0.63884	0.305944	0.434285	0.105624	0.515109	0.515109	0.105624	1.19802	2.37438	16051.3	84239.7	63099.1	227281	139.969	4116.81	85763.2	88.3132	14266	528.563	b.d.	1733.24	122260	66.7216	28.8261	0.746098
MPS-8b-d15-1	42.24	2.31	12.23	12.23	0	13.07	11.84	2.04	0.31	96.33	6.22927	0.256286	2.12567	0.512908	0.995462	0	2.87341	1.87085	0.583298	0.0583222	15.5125	1.77073	0.354939	0.7427	0.655763	0.340041	0.454145	0.129154	0.512467	0.512467	0.129154	1.25826	1.77237	21112.5	96350.8	68587.1	234245	74.379	3146.13	84619.7	83.9774	14892.1	563.748	1.28178	1547.08	99186.8	63.4132	27.3447	0.61687
MPS8c-d9-1	42.25	2.44	11.31	13.42	0.17	12.43	11.87	1.86	0.43	96.18	6.2906	0.27331	1.98465	0.481695	1.18934	0.0214388	2.75896	1.89361	0.53694	0.0816757	15.5122	1.7094	0.275254	0.698771	0.62279	0.288261	0.430545	0.106395	0.512221	0.512221	0.106395	1.19717	3.22052	14717.1	81223.3	61036.2	229307	111.711	4490.62	84834.1	86.926	14305.1	551.409	2.22357	1828.14	113701	69.619	25.8032	0.670155
MPS2-2_pt3	42.9	2.6	11.9	11.9	0.1	13.6	12	2	0.4	97.5	6.24725	0.284843	2.04237	0.498238	0.951024	0.0123344	2.95243	1.87235	0.564688	0.0743105	15.5113	1.75275	0.289621	0.756363	0.670749	0.343787	0.437034	0.127654	0.511345	0.511345	0.127654	1.2414	2.84604	16453.7	89259.5	67441.3	207283	78.8225	3844.07	85763.2	97.5557	15789	536.516	1.76027	1554.03	101644	61.495	23.8581	2.02365
MPS8c-h4-1	42.52	2.25	11.48	13.11	0.13	12.9	11.78	1.96	0.44	96.6	6.27627	0.249857	1.99713	0.577209	1.04117	0.0162531	2.83862	1.86306	0.560934	0.0828552	15.5068	1.72373	0.273398	0.731643	0.636891	0.356659	0.423994	0.13694	0.506849	0.506849	0.13694	1.21688	2.34586	16108	82707.5	61178.4	226539	117.722	4049.66	84190.9	84.0996	14349.6	550.786	1.29547	1776.91	123968	67.2585	26.6646	0.680235
MPS-8b-d10-1	42.76	2.34	12.27	10.67	0.28	14.3	12.01	2.08	0.27	96.99	6.21318	0.255795	2.10124	0.584052	0.712555	0.0344604	3.09757	1.86979	0.585985	0.0500493	15.5058	1.78682	0.314421	0.812984	0.704926	0.450446	0.455773	0.130213	0.505822	0.505822	0.130213	1.281	2.26443	18307.6	94561.2	67603.4	232081	72.8082	3132.17	85834.7	77.8714	14049.1	548.039	1.22023	1564.28	98363.7	62.3254	27.8719	12.3233
MPS1-e1-1	43.2	2.6	12	11.9	0	14.1	11.9	2.2	0.3	98.2	6.22129	0.281689	2.03673	0.615556	0.81766	0	3.02708	1.83619	0.61428	0.0551158	15.5056	1.77871	0.258015	0.78733	0.678673	0.429493	0.450465	0.163815	0.505581	0.505581	0.163815	1.27313	1.72932	17750.4	93771.7	64547.6	209018	94.0087	3419.27	85763.2	94.8177	14797.5	540.926	1.33668	1644.3	124086	63.4951	26.9841	0.754369
MPS-8b-b7-1	43.11	2.3	10.73	13.31	0	12.74	11.95	1.86	0.36	96.37	6.39629	0.256731	1.87632	0.413794	1.23777	0	2.81792	1.89973	0.53507	0.0681415	15.5029	1.60371	0.272609	0.694806	0.630479	0.250546	0.434798	0.100272	0.502939	0.502939	0.100272	1.10077	3.18743	15483.2	84135.1	59859.7	230707	86.752	3966.46	85405.8	83.7985	13887.4	548.678	1.67623	1889.03	129283	69.7433	27.8631	0.750696
Tschermakite
MPS-8b-d16-1	42.72	2.28	12.11	11.12	0	13.83	11.72	2.13	0.27	96.18	6.26642	0.251607	2.09357	0.530081	0.834065	0	3.02426	1.842	0.60578	0.0505255	15.4983	1.73358	0.359989	0.783827	0.689148	0.388581	0.447776	0.158003	0.498302	0.498302	0.158003	1.23528	3.03513	14705.6	84748.6	64443.7	227869	82.1499	4685.41	83762.1	80.0667	13692.9	519.781	b.d.	1749.93	109074	67.099	25.8583	0.818374
MPS1-e2-1	43.5	2.3	11.2	12.1	0	13.9	11.9	2	0.4	97.3	6.33462	0.251976	1.92223	0.552088	0.92153	0	3.01755	1.85674	0.564688	0.0743105	15.4957	1.66538	0.256853	0.766055	0.671886	0.374648	0.42143	0.143258	0.495741	0.495741	0.143258	1.16964	1.71039	16982	92332.2	63250.4	207840	101.787	3776.99	85763.2	93.1783	14485.3	536.814	1.82357	1650.12	123265	62.2279	26.4028	0.686931
MPS-8b-b2-1	43.19	1.83	10.6	14.78	0	11.5	12.15	1.43	0.66	96.25	6.47967	0.206548	1.87427	0.291817	1.56262	0	2.57203	1.95308	0.415961	0.12632	15.4954	1.52033	0.353936	0.622067	0.581057	0.157361	0.369037	0.0469241	0.495357	0.495357	0.0469241	1.02497	3.12446	14637.4	82878.8	61213	228783	99.404	5305.16	86835.2	82.5532	14028	557.562	1.28508	1777.01	128308	70.7444	28.7973	3.76805
MPS8c-a17-1	42.42	2.49	11.88	12.08	0.16	13.19	11.85	1.97	0.31	96.35	6.25266	0.276117	2.06379	0.514385	0.974734	0.0199756	2.89833	1.87148	0.562999	0.0582928	15.4928	1.74734	0.316458	0.74833	0.660596	0.345429	0.434482	0.128517	0.492775	0.492775	0.128517	1.25456	2.79653	16650.8	86731.1	64478.1	224902	107.314	3844.29	84691.2	90.3892	15389.9	540.725	b.d.	1703.14	108418	64.7874	27.7561	0.905631
MPS8c-d5-1	42.64	2.5	11.27	12.71	0.26	13.1	11.83	1.94	0.36	96.61	6.28609	0.27727	1.95814	0.555684	1.01135	0.0324655	2.87901	1.86862	0.554514	0.0677056	15.4908	1.71391	0.244225	0.740038	0.647545	0.35461	0.423135	0.131379	0.49084	0.49084	0.131379	1.22307	2.02918	16360.9	85660.3	61348.5	230207	120.933	3917.06	84548.2	88.8842	14273.7	540.025	1.55231	1719.11	106909	66.3609	25.6785	2.91939
MPS-8b-d13-1	42.46	2.32	12.31	11.12	0	14.14	11.51	2.28	0.25	96.45	6.19227	0.254541	2.11584	0.69535	0.660909	0	3.07417	1.79853	0.644691	0.0465124	15.4897	1.80773	0.308112	0.823053	0.693876	0.512697	0.443224	0.201468	0.489736	0.489736	0.201468	1.318	2.53419	11045.1	77916	51533.4	224808	54.1073	4691.39	82261.2	71.5677	11693.9	505.664	1.20417	1828.5	115225	73.6799	27.1872	0.926177
MPS8c-b4-1	42.91	2.31	11.11	12.92	0.09	12.79	11.95	1.78	0.4	96.26	6.36139	0.257635	1.94117	0.43717	1.16469	0.0113011	2.82665	1.89817	0.511635	0.0756505	15.4855	1.63861	0.302554	0.708196	0.638285	0.272914	0.409802	0.101833	0.485452	0.485452	0.101833	1.15316	2.71859	16701.5	88096.4	62591.4	239773	109.184	4266.55	85405.8	89.1138	14849.6	558.242	1.34705	1772.03	112743	69.4421	29.1507	0.866066
MPS4-d1-3-3	41.6	2.2	12.7	13.9	0.3	11.6	12.1	1.6	0.5	96.5	6.18802	0.246196	2.22648	0.491772	1.23741	0.0377977	2.57232	1.92849	0.461451	0.0948827	15.4848	1.81198	0.4145	0.675197	0.598005	0.284395	0.38994	0.0715111	0.484823	0.484823	0.0715111	1.32715	3.92098	16234.2	91229.1	71662.3	203257	55.632	3638.72	86477.9	105.147	14904.1	503.231	2.14873	1693.87	96179.6	53.7746	19.3164	0.695726
MPS4-e6-1-1	43.6	2.3	10.6	13.5	0.2	12.5	12	1.7	0.5	96.9	6.44697	0.255857	1.84727	0.363027	1.30641	0.0250487	2.75542	1.90118	0.487377	0.0943186	15.4829	1.55303	0.294237	0.678368	0.622713	0.217454	0.388557	0.0988197	0.482876	0.482876	0.0988197	1.07016	2.78242	15963	87419.1	62415.9	199518	112.045	4084.23	85763.2	93.6198	15547.4	535.286	1.07107	1764.41	108299	58.8375	22.1834	0.764914
MPS8c-h6-1	43.09	2.15	11.54	11.64	0.25	13.51	11.82	1.89	0.43	96.32	6.33714	0.237879	2.00022	0.505057	0.926596	0.0311417	2.96197	1.86255	0.538922	0.0806759	15.4821	1.66286	0.337358	0.761713	0.674152	0.352779	0.401468	0.137453	0.482144	0.482144	0.137453	1.18072	3.67991	16086.5	87507.9	61441.1	224609	108.991	4336.5	84476.7	79.3939	13248.6	499.759	1.75289	1637.65	111153	63.6051	26.147	0.727932
MPS8c-b3-1	43.34	2.24	10.85	12.29	0.24	13.28	12.1	1.73	0.39	96.46	6.39585	0.248689	1.8871	0.428949	1.08785	0.0299989	2.92157	1.91323	0.494997	0.073423	15.4817	1.60415	0.282943	0.728676	0.658252	0.282798	0.408228	0.0867683	0.481651	0.481651	0.0867683	1.1225	3.59388	14285.2	88144.3	60851.6	242327	94.1865	4442.08	86477.9	85.9401	14062.4	547.771	1.27201	1853.73	111699	70.5087	30.5268	1.49038
MPS8c-b2-1	43.42	2.3	10.72	12.76	0.21	13	12.04	1.69	0.47	96.65	6.41101	0.255485	1.86547	0.415043	1.16059	0.0262629	2.86147	1.90474	0.483805	0.0885306	15.4771	1.58899	0.27648	0.711443	0.644895	0.263413	0.388549	0.0952563	0.47708	0.47708	0.0952563	1.11191	2.33687	14508.7	82510	58777.7	230277	93.8592	4039.93	86049.1	81.8725	14160.8	536.943	1.54476	1818.38	112625	69.197	27.0895	0.93442
MPS8c-d6-1	43	2.31	11.35	12.27	0.17	13.57	11.77	1.96	0.38	96.78	6.2986	0.254559	1.95942	0.612099	0.891004	0.0210917	2.96322	1.84725	0.556646	0.0710098	15.4749	1.7014	0.258024	0.768824	0.663459	0.407224	0.403895	0.152751	0.474905	0.474905	0.152751	1.22649	1.51154	16166.9	89026.2	59641.7	231249	95.2859	3989.18	84119.4	84.8866	13577.1	527.588	1.76914	1663.06	102371	65.4751	28.9562	0.615094
MPS-8b-b3-1	43.39	2.45	11.18	12.31	0	13.35	11.85	1.89	0.37	96.79	6.36603	0.270424	1.9332	0.461374	1.04907	0	2.9199	1.86282	0.537635	0.0692531	15.4697	1.63397	0.299226	0.735682	0.659069	0.305456	0.400453	0.137182	0.469706	0.469706	0.137182	1.16427	2.3393	14737	86133.6	57423.6	225030	79.12	3995.04	84691.2	79.14	13208.4	519.068	1.58425	1730.67	116445	66.1787	26.8867	0.754201
MPS1-e3-1	44.2	2.2	10.9	11.9	0	14.2	12	1.9	0.4	97.7	6.39706	0.239542	1.85926	0.538797	0.901571	0	3.06376	1.86086	0.533162	0.0738545	15.4679	1.60294	0.256326	0.772637	0.680212	0.374069	0.394018	0.139144	0.467873	0.467873	0.139144	1.13506	1.67593	16717.2	93638.3	62497.6	210240	113.257	4320.12	85763.2	94.2211	14384.6	536.59	2.37147	1692.06	124266	63.083	26.1461	0.696898
MPS8c-d4-1	42.35	2.5	11.09	14.7	0.26	11.69	11.89	1.67	0.45	96.6	6.3106	0.280257	1.94762	0.505986	1.32592	0.0328153	2.59681	1.89833	0.482481	0.0855437	15.4664	1.6894	0.258216	0.661991	0.586358	0.276208	0.380812	0.101669	0.466356	0.466356	0.101669	1.22305	2.70985	14433.1	74965.3	57814.4	231005	103.267	4336.57	84977	85.0806	13355.3	530.025	1.81353	1961.14	123790	77.3647	30.2974	0.647762
MPS-8b-b9-1	43.26	2.32	10.67	13.7	0	12.63	11.9	1.71	0.47	96.67	6.39981	0.258208	1.86038	0.47071	1.22429	0	2.78543	1.88626	0.490483	0.0887028	15.4654	1.60019	0.260191	0.69467	0.621688	0.277705	0.37674	0.113743	0.465443	0.465443	0.113743	1.13474	2.74241	14676	81832.5	57912.3	228052	84.8366	4193.53	85048.5	79.3913	13471	545.6	2.24207	1819.38	128459	68.8439	28.1435	0.820734
MPS8c-b10-1	43.29	2.15	10.61	13.7	0.23	12.54	11.83	1.78	0.39	96.63	6.40636	0.239366	1.85052	0.50924	1.18632	0.0288295	2.76649	1.87578	0.510729	0.0736287	15.4601	1.59364	0.256883	0.69988	0.620005	0.300338	0.386508	0.124221	0.460137	0.460137	0.124221	1.1335	1.92373	14051.2	81007.5	57465.4	229555	81.8904	4200.53	84548.2	75.9193	13389.7	541.898	1.15511	1850.4	119037	72.5912	32.9948	0.650424
MPS8c-b1-1	43.39	2.29	10.52	13.87	0.25	12.49	11.7	1.85	0.39	96.75	6.41409	0.254672	1.83281	0.519657	1.19505	0.0313019	2.75243	1.85312	0.53023	0.0735476	15.4569	1.58591	0.246892	0.697263	0.616151	0.303059	0.383352	0.146878	0.4569	0.4569	0.146878	1.12901	4.20152	12360.9	80100	56404.3	227930	72.8387	4376.38	83619.1	70.6934	12697	515.859	1.1191	1825.63	114525	79.1755	29.5728	0.866684
MPS8c-h5-1	43.07	2.28	11.48	11.35	0.22	13.69	11.75	1.91	0.31	96.08	6.33253	0.252195	1.9893	0.534249	0.861368	0.0273975	3.00064	1.85103	0.544481	0.0581463	15.4537	1.66747	0.321824	0.776964	0.682544	0.382805	0.39551	0.148971	0.453656	0.453656	0.148971	1.21382	1.95043	16916	88974.4	60977.9	225885	124.766	3837.01	83976.5	86.3036	14408.4	520.577	1.78179	1625.46	110764	63.5867	30.1778	0.778033
MPS-8b-g4-1	43.27	2.21	10.65	13.89	0	12.96	11.73	1.85	0.39	97.02	6.35774	0.244292	1.84426	0.650093	1.05672	0	2.83877	1.84666	0.527029	0.0731037	15.4468	1.64226	0.201997	0.728732	0.624511	0.380881	0.37369	0.153339	0.446794	0.446794	0.153339	1.19547	2.49294	14652.8	82203.9	56361	231165	80.1101	3971.81	83833.5	78.2324	13390	531.044	1.39991	1874.31	120676	70.0403	27.532	0.736744
MPS8c-b11-1	43.59	2.12	10.13	13.85	0.18	12.97	11.71	1.81	0.35	96.71	6.42524	0.235092	1.75982	0.637612	1.06973	0.022473	2.85004	1.84941	0.517283	0.0658156	15.4325	1.57476	0.185055	0.727094	0.625368	0.373453	0.366689	0.150594	0.432505	0.432505	0.150594	1.14226	2.04006	14674	81554.2	55027.3	230464	73.3369	3966.21	83690.6	73.8585	13194.1	531.616	1.22164	1870.52	119254	72.5865	28.9614	0.576969
MPS-8b-b8-1	43.08	2.3	11.03	13.11	0	13	11.5	1.88	0.39	96.32	6.35127	0.255101	1.91653	0.623316	0.99311	0	2.85717	1.81659	0.53739	0.0733513	15.4273	1.64873	0.267802	0.742068	0.638675	0.385614	0.353976	0.183414	0.427327	0.427327	0.183414	1.2214	3.15083	12915.1	84182.1	52530.3	223584	51.8791	3974.31	82189.7	69.4706	11739.6	487.945	1.44745	1704.97	116632	65.0277	26.6047	0.612789
MPS-8b-g3-1	43.79	2.15	10.2	14.28	0.36	12.59	11.61	1.79	0.36	97.13	6.43643	0.237743	1.76696	0.650252	1.10511	0.0448186	2.7587	1.82842	0.510117	0.0675042	15.406	1.56357	0.203381	0.713985	0.611135	0.370438	0.338534	0.171583	0.406038	0.406038	0.171583	1.15754	2.91442	11679	78570.3	46761	230179	40.3082	3942.66	82975.9	45.5618	10317.1	385.785	1.07767	2034.74	129767	79.6862	33.292	0.628413
MPS4-a1-3-2	43.4	2.2	11	15.1	0.3	11.2	11.8	1.5	0.4	96.9	6.44076	0.245624	1.92396	0.44333	1.43077	0.0377098	2.47785	1.8763	0.431605	0.0757297	15.3836	1.55924	0.364722	0.633945	0.569365	0.236556	0.307906	0.123698	0.383636	0.383636	0.123698	1.1756	3.40325	14876.1	71582.5	66383.2	197829	63.1761	3334.58	85763.2	95.5227	15231.9	536.944	b.d.	2296.6	127399	63.4493	24.429	0.685511
Mg-hornblende
MPS8c-e5-2	44.3	1.99	10.41	12.21	0.14	13.53	12.52	1.31	0.52	96.93	6.5025	0.21975	1.80087	0.346374	1.15248	0.0174056	2.96062	1.96904	0.372816	0.0973729	15.4392	1.4975	0.303367	0.719802	0.663894	0.231092	0.341853	0.0309633	0.439226	0.439226	0.0309633	1.05828	2.00437	12124.9	88277.3	56650.2	237673	70.178	4535.69	88622	68.8597	11473.6	480.672	1.35119	1635.68	104425	71.6864	30.2103	0.643388
MPS-8b-f1-2	44.57	1.72	10.52	12.93	0.28	13.02	12.36	1.34	0.49	97.29	6.52706	0.189498	1.81571	0.393404	1.19018	0.0347311	2.84246	1.9394	0.380476	0.091544	15.4114	1.47294	0.342775	0.704863	0.642212	0.248426	0.319874	0.0606024	0.411418	0.411418	0.0606024	1.06152	2.61951	10090	76309.3	59641.5	217616	146.913	5340.38	88336.1	75.8934	18383.5	514.913	b.d.	1689.76	108765	68.2253	26.9759	0.826958
MPS4-c1-3-2	44.4	2.2	10.6	13.6	0.3	12.2	12.3	1.2	0.5	97.3	6.53213	0.243498	1.83795	0.296901	1.37642	0.0373834	2.67572	1.93888	0.342295	0.0938427	15.375	1.46787	0.370081	0.660323	0.615244	0.177432	0.281172	0.0611232	0.375014	0.375014	0.0611232	1.09285	2.66968	8981.13	84506.9	49283.9	219213	38.8949	6070.15	88622	71.7547	10491.6	462.071	1.27824	2315.19	127842	69.0678	22.579	1.12071
MPS1-i5-1	45.2	2.1	9.9	13.9	0.4	13.1	12	1.8	0.3	98.7	6.53323	0.228354	1.68648	0.513765	1.16648	0.0489706	2.82273	1.85842	0.504439	0.0553183	15.4182	1.46677	0.219703	0.707591	0.626859	0.305768	0.362859	0.141581	0.418177	0.418177	0.141581	1.0486	2.68754	13195.8	88597.5	52625.9	216916	54.9539	3998.28	85763.2	74.8516	12630.8	498.22	b.d.	2190.46	163884	72.5352	30.9734	0.673135
MPS-8b-c13-1	44.33	2	10.15	13.48	0	12.81	12.15	1.69	0.43	97.04	6.53633	0.221853	1.76383	0.316813	1.34543	0	2.81575	1.91949	0.483136	0.0808841	15.4835	1.46367	0.300159	0.676671	0.628797	0.190594	0.402624	0.0805122	0.483508	0.483508	0.0805122	0.980166	1.99377	16475	81180.9	62687.8	234950	96.5	4428.97	86835.2	106.79	13773.4	545.378	1.89725	1834.22	127916	69.0751	27.8237	0.858176
MPS4-e1-1-1	44.1	2.1	9.9	13.3	0.3	12.6	12.3	1.4	0.5	96.6	6.54546	0.234488	1.73178	0.286937	1.36396	0.0377145	2.78792	1.95605	0.402881	0.0946739	15.4536	1.45454	0.277238	0.671483	0.628077	0.173806	0.35893	0.0439507	0.453604	0.453604	0.0439507	1.00094	2.6141	13774.1	75753.2	61502.1	206745	56.1711	5812.51	86477.9	87.8131	15298.5	536.002	b.d.	2140.17	125286	62.1744	22.9072	0.852319
MPS8c-d2-1	44.14	2.02	9.18	14.67	0.21	12.55	11.64	1.58	0.36	96.35	6.54787	0.225434	1.60497	0.62567	1.19431	0.026386	2.77536	1.85009	0.454435	0.0681285	15.3727	1.45213	0.152838	0.699142	0.603952	0.343779	0.30453	0.149906	0.372658	0.372658	0.149906	1.07947	3.08985	13366	79400.6	49808.9	229665	40.4005	4181.61	83190.3	62.1468	11667.9	513.882	1.32819	1827.32	119535	80.3131	36.1074	0.603004
MPS1-i3-1	45.2	2	9.9	13.8	0.3	13	12.3	1.6	0.4	98.6	6.55608	0.218241	1.69238	0.40044	1.27355	0.0368564	2.81098	1.91154	0.449959	0.0740158	15.4355	1.44392	0.248461	0.688201	0.626755	0.239213	0.361504	0.0884556	0.43552	0.43552	0.0884556	1.0084	3.01621	15117.7	91160.1	54339.7	241009	56.0644	4570.88	87907.3	76.2787	13004.6	525.637	b.d.	2458.95	179522	77.7454	35.9777	0.657281
MPS-8b-a7-1	44.21	2.04	9.62	14.22	0	12.48	11.67	1.66	0.45	96.39	6.56	0.227727	1.68234	0.464043	1.30058	0	2.76062	1.85536	0.477572	0.0851833	15.4181	1.44	0.242342	0.679755	0.610049	0.262971	0.332928	0.144643	0.418112	0.418112	0.144643	1.02189	2.93829	12724.1	77938.8	51545.9	227431	49.37	4147.33	83404.7	64.3722	11492.7	517.942	b.d.	1802.41	133738	75.8117	28.7349	0.686137
MPS8c-i4-2	44.68	1.35	10.11	11.92	0.13	13.92	12.35	1.62	0.48	96.64	6.56282	0.14918	1.75019	0.377914	1.08636	0.0161736	3.04807	1.94365	0.46136	0.0899451	15.495	1.43718	0.31301	0.737241	0.675496	0.25809	0.405008	0.0563518	0.494953	0.494953	0.0563518	0.942223	2.92481	13120.1	92482.1	54323.5	238433	51.6461	4148.64	88264.6	78.2615	7726.59	319.234	b.d.	1825.86	114284	66.8073	27.2339	0.699097
MPS8c-i2-1	44.43	1.57	9.9	12.36	0.21	13.52	12.41	1.43	0.5	96.33	6.56735	0.174588	1.72466	0.356495	1.17142	0.0262917	2.97919	1.96543	0.409823	0.0942849	15.4695	1.43265	0.292009	0.717771	0.660998	0.233321	0.375257	0.0345661	0.469542	0.469542	0.0345661	0.963113	1.73153	13832.1	86897.4	58566.9	233084	95.5122	4369.26	88693.4	93.2236	11278.1	451.552	b.d.	1641.87	115930	70.5215	27.2076	0.791168
MPS4-h1-5-2	44.1	1.4	9.7	15.9	0.3	11.4	12.2	1.2	0.9	97.1	6.57971	0.157143	1.70567	0.401592	1.58237	0.0379119	2.5356	1.9503	0.347133	0.171305	15.4687	1.42029	0.285379	0.615741	0.561028	0.202419	0.297431	0.0497019	0.468736	0.468736	0.0497019	0.951556	3.61713	12642.8	75283.8	59404.5	210854	80.9358	6546.49	87192.6	88.9852	13550.5	524.514	1.16292	2468.29	137301	65.5033	22.2856	0.757488
MPS4-c5-2-2	44.4	2.1	9.6	14.6	0.2	12.1	12.2	1.4	0.4	97	6.58063	0.234155	1.67692	0.340779	1.46892	0.0251073	2.67349	1.93739	0.402309	0.0756316	15.4153	1.41937	0.257551	0.645395	0.596337	0.188307	0.339702	0.0626071	0.415334	0.415334	0.0626071	1.00403	2.35783	15870.6	96369.4	59549.3	202343	81.3336	3494.92	85763.2	84.5876	13833.8	505.428	1.14454	1543.81	95848.3	57.2968	21.6259	1.09374
MPS-8b-a1-1	44.98	1.55	8.94	15.7	0	12.21	12.02	1.56	0.57	97.59	6.64008	0.172141	1.55542	0.456867	1.48143	0	2.68706	1.90121	0.446504	0.107346	15.4551	1.35992	0.195492	0.644612	0.580941	0.235705	0.347719	0.0987853	0.455065	0.455065	0.0987853	0.90486	2.89004	11970.7	77130.3	49925.7	235851	31.5321	4945.69	85906.1	44.0139	9680.62	551.466	0.971308	1927.74	149230	91.9114	38.736	0.599311
MPS2-12-amphcore1-6	45.2	1.8	9.2	14.9	0.4	12.2	12	1.4	0.4	97.6	6.64231	0.199	1.5934	0.459591	1.3716	0.0497882	2.67269	1.88945	0.398892	0.0749893	15.3633	1.35769	0.235705	0.660855	0.593419	0.250979	0.28834	0.110552	0.36333	0.36333	0.110552	0.994363	2.95488	16935.9	89577.9	65246.3	197818	86.3673	4197.82	85763.2	96.8179	15390.3	518.776	2.05481	1547.25	100221	60.4072	23.7564	1.42612
MPS1-l7-1	45.9	1.8	8.9	13.9	0.4	13.5	12.2	1.5	0.5	98.6	6.64238	0.195967	1.51795	0.508855	1.17341	0.0490294	2.91241	1.89166	0.420871	0.092308	15.4048	1.35762	0.160326	0.71281	0.633867	0.302482	0.312535	0.108336	0.404843	0.404843	0.108336	0.952778	2.91129	14172.6	89260.4	54115.5	225244	59.1482	3921.9	87192.6	77.8813	13133.1	508.403	2.63323	2340.5	181799	73.5623	30.8295	2.09431
MPS8c-e2-1	45.16	1.56	9.37	12.62	0.1	13.59	12.22	1.49	0.37	96.48	6.65056	0.172834	1.6263	0.375587	1.1787	0.0124736	2.98354	1.92819	0.42544	0.0695128	15.4231	1.34944	0.276859	0.716811	0.657482	0.241646	0.353625	0.0718146	0.423138	0.423138	0.0718146	0.9263	1.60023	16594.5	90871.4	56573.2	231578	114.391	4244.64	87335.5	104.53	14193	526.773	<1.1324	1588.61	105663	65.8129	27.1276	0.870393
MPS-8b-d11-1	44.54	1.79	9.05	15.69	0.41	11.37	12.13	1.26	0.59	96.83	6.65757	0.201288	1.5943	0.324977	1.63638	0.0519081	2.53358	1.94267	0.36516	0.112506	15.4203	1.34243	0.251868	0.607579	0.563652	0.16569	0.307832	0.0573283	0.420338	0.420338	0.0573283	0.922093	2.86334	10009.6	73014.3	51753.9	235937	44.7076	6358.96	86692.3	66.8675	10365.2	527.506	3.25053	2009.06	140841	87.5507	29.7189	0.500048
MPS2-12-amphcore1-5	45.7	1.7	9	14.7	0.3	12.4	12.1	1.5	0.5	97.9	6.70395	0.187613	1.55601	0.336991	1.46644	0.0372753	2.71172	1.90184	0.426631	0.0935714	15.422	1.29605	0.25996	0.649022	0.600582	0.186861	0.328467	0.0981643	0.422039	0.422039	0.0981643	0.874013	2.60125	15708.7	82670.8	64320.8	195894	91.8058	4440.42	85763.2	94.6465	15362.2	514.484	2.36894	1785.03	108907	61.3678	24.0959	4.06474
MPS2-10-1-4	46.3	1.9	9.2	11.3	0.2	14.4	12.7	1.5	0.4	97.9	6.71322	0.207254	1.57215	0.145242	1.225	0.0245621	3.11258	1.973	0.421685	0.0739892	15.4687	1.28678	0.285364	0.717585	0.694336	0.105998	0.394682	0.0270025	0.468672	0.468672	0.0270025	0.818112	3.55052	11354.9	89776.8	45374	213824	37.2799	3426.55	88622	86.2532	9681.31	450.147	2.03169	1845.97	110038	67.5949	26.629	0.774331
MPS2-12-amphcore1-4	45.8	1.7	8.8	14.8	0.2	12.4	12	1.3	0.5	97.5	6.729	0.187903	1.52378	0.400297	1.41821	0.0248886	2.71591	1.88903	0.370319	0.093716	15.3531	1.271	0.252789	0.65695	0.598955	0.220124	0.259353	0.110966	0.353069	0.353069	0.110966	0.917927	4.07468	13446.6	69542.4	62412.2	198281	86.4413	5588.83	85763.2	92.7073	14710.2	506.199	1.60157	2229.41	135416	72.2466	23.3734	1.31689
MPS4-a1-1-2	44.4	0.3	8.5	18.4	0.3	10.3	12.3	1	0.7	96.2	6.73979	0.0342598	1.52068	0.500318	1.83556	0.0385718	2.33082	2.00051	0.294314	0.135556	15.4304	1.26021	0.260472	0.559436	0.499459	0.214189	0.294314	0	0.42987	0.42987	0	0.82931	2.97794	8682.47	91045.7	46052.8	230859	26.6136	5988.75	90766	73.8473	7045.14	448.723	3.59153	2282.95	120924	67.1513	23.3895	1.56761
MPS-8b-c15-1	47.33	1.35	7.91	11.88	0.36	14.4	12.47	1.4	0.32	97.42	6.88433	0.147727	1.35599	0.238864	1.20628	0.044352	3.12246	1.94341	0.394821	0.0593791	15.3976	1.11567	0.240325	0.721333	0.68361	0.165288	0.338233	0.0565879	0.397612	0.397612	0.0565879	0.718055	2.49931	14506.6	83714.3	59494.6	239286	147.826	5729.33	89122.3	95.1756	13556.2	556.259	1.16182	1903.46	128803	70.4314	27.7291	1.4861
[truncated: 27 more columns]

## Sheet: Cumulate Cpx
Cumulate Cpx
Major ele	MPS1-a3-2	MPS1-a4-1	MPS1-a5-1	MPS1-a6-1	MPS1-c-1	MPS1-l8-1	SampleName(2)_pt8	SampleName(4)_pt9	MPS-8b-f7-1	MPS-8b-g5-1	MPS-8b-e3-1	MPS-8b-c3-1	MPS-8b-c2-1	MPS-8b-c5-1	MPS-8b-g10-1	MPS-8b-d5-1	MPS-8b-c7-1	MPS-8b-c14-1	MPS-8b-c15-2	MPS8c-c3-1	MPS8c-b6-1	MPS8c-a10-1	MPS8c-g3-1	MPS8c-a12-1	MPS8c-b5-1	MPS8c-e2-2	MPS8c-h12-1	MPS8c-f6-1	MPS8c-g8-1	MPS8c-a11-2	MPS8c-c5-1	MPS8c-c6-1	MPS8c-i2-2	MPS8c-a13-1	MPS8c-f7-1	MPS8c-b9-1	MPS8c-e3-2	BLU14-c7-1	BLU14-c8-1	BLU14-c14-1	BLU14-d9-1	BLU24-a10-1	BLU24-c1-1	BLU24-c4-1	BLU24-b3-1	BLU24-c3-1	BLU24-a13-1	BLU24-c9-1	BLU24-b7-1
SiO2	51.7	51.7	52.8	51.7	51.4	53.3	52.8	51.1	50.71	51.33	51.12	51.03	51.03	50.62	51.59	51.27	50.8	52.51	52.69	50.91	51.82	51.2	50.91	51.1	51.97	51.32	50.85	50.04	50.67	51.31	50.57	51.25	50.63	50.83	50.32	52.44	52.37	51.6	52	51.6	50.1	51.8	51.4	52.1	51.5	50.2	51.4	50.6	52.6
TiO2	0.3	0.4	0.3	0.5	0.7	0.1	0.3	0.6	0.54	0.54	0.72	0.48	0.55	0.6	0.47	0.62	0.58	0.12	0.14	0.72	0.18	0.46	0.72	0.5	0.39	0.4	0.6	0.71	0.69	0.52	0.53	0.46	0.6	0.53	0.75	0.25	0.25	0.7	0.4	0.5	0.8	0.5	0.8	0.6	0.7	0.9	0.8	0.8	0.5
Cr2O3	0	0	0	0	0	0	0	0	0	0	0.04	0	0	0	0.05	0.08	0.07	0	0	0.13	0	0.09	0.03	0	0	0.06	0.01	0.02	0.02	0.02	0.06	0.04	0.06	0.04	0.01	0.01	0.03	0	0	0	0.1	0	0	0	0	0	0	0	0
Al2O3	1.9	2.3	1.3	2.5	3.1	0.7	1.1	2.8	2.99	2.37	3.45	2.44	2.6	3.21	2.21	3.1	2.91	0.66	0.83	3.17	1.7	2.76	3.41	2.7	1.41	2.1	3.25	3.79	3.12	2.66	2.85	2.63	3.05	2.84	3.47	1.32	1.06	2.7	2.3	3.2	4.3	2.9	3.4	3.2	3.7	4.6	3.3	3.6	2.7
FeO	7.2	6.6	7	7.1	6.4	6.9	5.8	6.8	6.57	7.43	6.39	6.91	6.75	7.13	6.26	5.91	6.64	6.72	6.92	6.94	7.43	5.81	6.07	5.96	7.13	7.11	6.49	6.63	6.9	6.32	6.79	6.58	6.51	6.51	6.39	7.29	6.45	6.2	6.2	6.3	7.4	5.8	5.8	6.2	6.3	6.3	6.5	6.5	7.4
MnO	0	0.4	0	0.4	0	0.4	0.3	0.2	0	0.31	0	0	0	0.38	0.27	0	0.38	0.4	0.34	0.19	0.38	0.2	0.21	0.23	0.23	0.14	0.18	0.24	0.24	0.22	0.25	0.21	0.22	0.26	0.16	0.19	0.25	0.3	0.2	0.1	0.1	0.4	0.3	0.2	0.3	0.2	0.3	0.2	0
NiO	0	0	0	0	0	0	0	0	0	0	0	0	0	0	0	0	0	0	0	0	0	0	0	0	0	0	0	0	0	0	0	0	0	0	0	0	0	0	0	0	0	0	0	0	0	0	0	0	0
MgO	14.5	14.5	14.4	14.3	14.9	14.1	14.6	14.8	14.65	14.31	15.2	14.36	14.55	14.05	14.57	15.07	14.17	14.34	14.25	14.16	14.28	14.78	14.81	14.7	14.14	13.9	14.1	14.04	14.07	14.7	14.05	14.34	13.98	14.1	14.04	14.08	14.7	14.8	14.8	14.1	13.3	14.6	14.4	14.7	14.2	13.9	14.5	14.1	14.8
CaO	23.3	23.3	24.1	23.8	23.9	24.7	24.6	23.7	22.62	22.85	23	23.11	23.14	23.16	23.24	23.4	23.87	23.91	24.11	22.8	22.88	22.9	23.01	23.03	23.1	23.17	23.28	23.29	23.29	23.37	23.37	23.38	23.42	23.46	23.5	23.52	23.77	23.5	23.7	23.6	22.5	23.8	24.1	24	24	24.2	23.9	24.1	23.1
Na2O	0.2	0.1	0.1	0.2	0.2	0.2	0.2	0.2	0.17	0.1	0.18	0.18	0.18	0.19	0.18	0.17	0.11	0.11	0.17	0.46	0.39	0.18	0.19	0.16	0.19	0.19	0.17	0.18	0.2	0.17	0.19	0.19	0.19	0.18	0.16	0.17	0.26	0.2	0.2	0.1	0.2	0.1	0.1	0.1	0.2	0.2	0.1	0.2	0.1
K2O	0	0	0	0	0	0	0	0	0.02	0.02	0.03	0.02	0.03	0.03	0	0	0	0.01	0	0.06	0.01	0	0.04	0.04	0.05	0	0.02	0.04	0.02	0	0	0.01	0.03	0	0.01	0	0.01	0	0	0	0	0	0	0	0	0	0	0	0
P2O5	0	0	0	0	0	0	0	0	0	0	0	0	0	0	0	0	0	0	0	0.07	0.08	0.19	0.08	0.12	0.15	0.06	0.18	0	0.16	0.09	0.06	0.17	0.05	0.11	0.06	0.14	0.08	0	0	0	0	0	0	0	0	0	0	0	0
Total	99.1	99.3	100	100.5	100.6	100.4	99.7	100.2	98.27	99.26	100.13	98.53	98.83	99.37	98.84	99.62	99.53	98.78	99.45	99.61	99.15	98.57	99.48	98.54	98.76	98.45	99.13	98.98	99.38	99.38	98.72	99.26	98.74	98.86	98.87	99.41	99.23	100	99.8	99.5	98.8	99.9	100.3	101.1	100.9	100.5	100.8	100.1	101.2
Ratios and Site activities
Al4	0.0699389	0.0733534	0.0423879	0.0939605	0.116045	0.029094	0.0431593	0.116891	0.0964316	0.0817056	0.120337	0.0848326	0.0926267	0.112921	0.0716464	0.105585	0.109788	0.0287303	0.0348011	0.111181	0.0650824	0.0854443	0.113745	0.0876117	0.0474109	0.0664319	0.102303	0.130767	0.111544	0.0939031	0.103536	0.0904157	0.102493	0.0973638	0.117764	0.0410861	0.0465365	0.0954125	0.077677	0.0816611	0.117199	0.0856461	0.106614	0.0966673	0.113098	0.153858	0.113601	0.130627	0.0758412
Al6	0.0136694	0.0276776	0.0144256	0.0146812	0.0178865	0.00141674	0.0048947	0.00473571	0.0358688	0.0226962	0.0291917	0.0231084	0.0219243	0.0281343	0.0257244	0.029432	0.0178426	0.000475142	0.00168868	0.0274509	0.00973958	0.0362085	0.0351795	0.0314945	0.0150334	0.0268307	0.0406641	0.0361117	0.0255212	0.0225738	0.0224474	0.0250933	0.0322451	0.0279414	0.0352319	0.0170361	0	0.0220584	0.0225457	0.0585688	0.0732811	0.0406837	0.0410149	0.0411304	0.0466953	0.0455465	0.0291564	0.0261427	0.0405806
xMg(Fe2+)	0.825238	0.821344	0.800274	0.836997	0.869315	0.814573	0.848649	0.874792	0.834276	0.803178	0.863158	0.826887	0.83799	0.833492	0.831413	0.863621	0.847661	0.815951	0.8163	0.842635	0.827533	0.832317	0.851635	0.839793	0.789013	0.795456	0.814459	0.849974	0.823062	0.843617	0.834801	0.82534	0.83094	0.828572	0.836101	0.781661	0.843239	0.851007	0.849537	0.801493	0.770226	0.838496	0.840322	0.833629	0.837033	0.86301	0.839118	0.859954	0.792319
xMg(Fetot)	0.782117	0.796581	0.785717	0.782134	0.805815	0.784593	0.817745	0.795058	0.798976	0.774416	0.809157	0.787422	0.79348	0.778387	0.805772	0.819659	0.791831	0.791822	0.785889	0.784333	0.774049	0.819309	0.813046	0.814687	0.779487	0.777017	0.794765	0.790557	0.784233	0.805669	0.786701	0.795272	0.792863	0.794263	0.796597	0.774908	0.802461	0.8097	0.8097	0.79957	0.762107	0.817745	0.81568	0.808653	0.8007	0.79727	0.799044	0.794514	0.780936
Fe3+/Fetot	0.239818	0.148217	0.0848901	0.30086	0.376165	0.170863	0.199804	0.444742	0.210483	0.158745	0.327819	0.224514	0.257193	0.298328	0.158786	0.282263	0.316397	0.142047	0.173997	0.320819	0.286039	0.0864888	0.242367	0.161326	0.0547509	0.103958	0.117814	0.333764	0.218646	0.231476	0.270131	0.17795	0.221224	0.201261	0.232286	0.0383815	0.244807	0.255067	0.246416	0.0119716	0.0443125	0.135786	0.159092	0.156577	0.217801	0.375745	0.237652	0.370327	0.0655853
Trace elements (ug/g)
Li	14.178	8.87266	14.031	10.5889	6.0996	17.2038	11.645	9.37394	7.71254	12.8561	6.69325	9.97443	11.3335	11.4146	14.3807	5.98222	9.50878	17.8572	17.5205	8.80988	16.7793	8.40312	6.30005	7.63588	16.0189	14.3799	8.42979	7.57967	9.28341	8.32393	9.37082	8.57058	9.85421	8.56166	7.39453	16.4667	11.5966	6.2285	5.56403	8.17692	6.04835	6.75769	5.89333	7.01621	6.06877	6.1169	4.42481	6.14157	6.65808
Na	1892.66	2060.87	2523.01	2496.87	2451.55	2838.25	2253.34	2285.88	3589.69	2797.84	2917.26	3159.99	2703.1	2970.15	2436.15	2778.06	3570.02	2552.21	2618.36	3382.37	2945.85	2861.94	2946.93	2826.28	2706.76	2149.24	3012.89	3110.4	3047.87	3279.79	2939.24	3140.01	2794.87	2752.84	3114.7	2770.92	2578.37	1814.56	2363.09	3001.37	3149.65	2727.25	2356.71	2777.83	2701.32	2860.7	2919.92	2701.6	2892.67
Mg	88076.8	91302.2	87030.6	95067.8	95589.3	95239.2	84328.4	91981	99857.4	96791	100575	91193.6	92501.4	91357.3	94708.9	98252.5	95807	90364.9	94049.1	90161.8	92662.5	96590.8	95569.2	95701	92621.7	93367.7	93032.6	92163	91148.8	101090	92326.4	94239.5	92831.7	94667.1	95269	93341.1	96866	94472.7	103307	92402.5	86549.1	98631	97223.8	101825	96229.4	97806.7	95247.9	91895.3	98160.4
Al	10505.4	13514.5	7652.25	14567.7	17612.1	6510.17	5925.69	16730.2	20106	13579.2	18868	17274.6	15911.3	14792.3	12216.4	18107.4	21481.9	5628.69	6768.63	19047.4	9601.71	16404.2	17413.1	15984.8	8500.63	8748.96	17972.7	20817.4	19775.6	18471.7	16729.7	17546.4	17271.2	17535.3	19529.5	9734.86	12464.2	13427.7	16322.7	21240.3	23670.5	17333.6	17789.8	15427.9	21497.9	19745	23720.9	22144.2	19454.2
Si	213016	215889	212177	235621	216767	250952	214440	219028	258285	254417	253796	249866	248312	243267	250874	249419	257039	253286	256935	251934	257384	250372	244048	251547	250051	248861	240368	244675	247456	262751	248685	253032	242109	248858	252791	256254	247584	239943	258141	247008	229579	259330	252098	259951	253041	263148	255338	245745	254575
P	13.2509	20.6919	9.36087	15.4054	15.6715	11.4163	8.09804	13.3237	21.9854	18.7295	16.7234	19.6298	15.0051	20.7931	10.2196	18.5512	20.0981	10.0507	7.87937	15.5093	12.2358	15.0975	17.0051	19.2359	10.6947	10.4296	16.6197	17.1276	17.7527	17.702	18.1741	19.574	15.3987	16.6465	16.9619	9.60753	13.5833	11.3268	12.5827	13.2705	12.3796	15.427	16.1959	15.5591	18.9195	15.9001	18.5477	19.1991	20.1666
K	b.d.	7.73165	b.d.	13.5246	50.9426	b.d.	b.d.	4.10918	60.0816	4.83968	43.4007	150.715	44.4115	182.901	b.d.	27.4423	484.487	<1.6279	<1.725	393.167	2.34127	111.868	144.294	128.455	<1.7154	<1.673	117.216	172.7	159.366	225.43	56.4015	193.643	159.19	87.1333	107.545	<1.7345	3.17511	2.18985	25.053	383.322	368.222	41.7707	9.76304	17.8305	39.7119	33.5307	63.2602	54.8059	10.5183
Ca	166524	166524	172241	170097	170812	174385	174385	169382	161664	163307	164379	165166	165380	165523	166095	167238	170597	170883	172956	162950	163522	163665	164451	164594	165094	165594	166381	166452	166452	167024	167024	167095	167381	167667	167953	168096	169239	167953	169382	168668	160806	170097	172241	171526	171526	172956	170812	172241	165094
Sc	84.8529	75.5693	80.9027	105.503	94.5801	57.9558	60.5717	107.276	118.922	81.0441	95.9934	80.1257	93.8326	75.4229	82.1636	84.0287	98.4372	63.925	78.5795	68.0597	73.538	92.2945	68.2688	94.9849	68.1719	76.5573	87.2059	117.715	86.794	98.2866	90.2383	101.439	94.3847	88.444	94.324	68.9327	102.988	88.9093	112.021	107.905	101.614	116.503	99.8933	101.057	93.0642	118.906	120.639	126.585	108.29
Ti	1881.63	2568.28	1350.34	2758.01	3428.48	1167.99	1090.73	4523.11	3949.26	2724.96	3466.61	3031.33	2826.3	2734.31	2060.34	3624.47	3784.72	1080.79	1094.47	3449.39	1864.92	3126.96	3229.17	3073.69	1529.87	1656.01	3631.06	4320.77	3736.48	3583.81	3172.2	3420.5	3562.64	3720.05	3723.57	1769.7	2628.65	2774.31	4089.1	4075.45	4767	3358.23	3861.24	3036.06	4210.17	3945.45	5209.68	4742.23	3878.55
V	162.303	185.127	160.142	197.219	208.834	146.534	139.617	254.446	229.205	209.193	222.466	208.069	205.981	195.976	168.009	219.088	234.582	161.39	143.839	219.489	179.462	203.385	207.862	199.664	158.114	158.645	220.138	251.197	230.009	221.76	206.903	225.547	213.358	223.027	234.058	169.989	175.315	184.524	196.696	249.389	269.008	224.265	226.727	205.742	242.591	236.39	273.36	270.366	244.528
Cr	1.57617	1.11703	1.13232	1.52529	1.79967	b.d.	0.999674	0.74306	b.d.	0.887898	b.d.	b.d.	b.d.	1.02392	b.d.	b.d.	2.93444	1.28435	b.d.	0.912221	b.d.	b.d.	b.d.	b.d.	b.d.	b.d.	b.d.	b.d.	0.988074	b.d.	b.d.	b.d.	0.852556	b.d.	0.884419	b.d.	0.812605	9.88731	7.65931	16.4295	4.28204	4.93126	3.85319	4.08976	1.40012	2.17769	2.38894	10.9154	2.05575
Mn	1973.21	2149.5	2181.15	2068.39	1704.52	2802.02	2190.78	1731.2	2006.47	2260.43	1802.5	2030.28	2040.76	2147.82	1899.92	1838.28	2039.85	2297.15	2238.96	2036.22	2300.07	1987.89	1840.86	1998.64	2206.94	2042.97	1984.88	1937.99	2042	2039.66	2082.73	2019.5	1976.63	2046.91	1968.62	2244.94	2093.15	1610.21	1689	1797.47	1675.49	2010.57	1934.67	2113.6	1907.52	1980.53	1818.25	1863.31	1934.69
Fe	63828.4	65600.8	66038.8	71327.3	63606.7	95091.4	59426.5	59307.9	65527.7	68842.7	57343.6	67673.7	63621.3	67038.6	56980.1	53735.9	71091.2	69162.8	61184.6	62607	66873.1	55224.6	61068.4	56429.5	63008.5	58441	63438.8	59866.6	65790	61062.8	59218.7	59424.7	61591.6	58537.8	59178.8	63804.6	58482.8	53758.2	60923.4	68942.7	64454.3	56211.3	53547.1	52796.2	63865.5	55891	60599.4	55673.5	65253.3
Co	31.7802	31.8741	31.0596	32.996	29.2991	38.8362	34.6511	28.9992	37.986	40.1934	33.1348	36.6936	31.6113	35.0672	30.2706	32.1166	38.3376	38.8543	34.2227	37.1111	39.0563	32.0479	32.2691	32.6568	36.9096	35.4822	31.4465	32.7333	32.4767	35.8873	32.9758	34.9938	35.0163	33.7239	33.6856	37.0183	35.4193	30.9734	36.3655	32.3076	29.471	32.1639	32.0933	35.0023	31.5671	33.4302	31.5963	32.5947	34.4633
Ni	9.24962	9.99672	7.76014	9.87206	9.28224	11.1586	8.11881	8.86008	12.8316	13.0053	10.4114	10.7626	9.53306	9.62547	8.72589	11.5349	11.3545	9.69715	9.27116	11.9163	10.2323	10.5273	13.0569	9.79155	11.3948	9.5315	11.3878	9.7424	10.8796	10.9134	10.5837	11.5755	8.96761	11.9483	10.4987	9.82646	11.05	22.3482	28.8381	24.1422	22.3646	15.169	10.792	15.0953	10.1418	11.8842	10.7456	13.8838	10.7613
Cu	0.670288	0.845952	0.673756	0.629156	0.713457	0.734152	0.737392	0.708986	1.32164	0.707687	0.634357	0.537279	0.552763	0.375139	0.496532	0.632844	0.478633	0.520556	0.695749	0.52194	1.52474	0.581244	0.555545	0.753518	0.572375	0.512185	0.518666	0.395748	0.651769	0.689499	0.470436	0.547414	0.711867	0.725576	0.689613	0.848849	0.634552	1.88449	0.701505	0.57737	0.584985	0.708128	0.544468	0.810434	0.600431	0.590828	0.737825	0.655381	0.722272
Zn	49.8116	46.651	57.7936	50.2927	37.2457	69.6859	57.9641	35.8781	53.282	58.4162	38.0665	56.8516	45.5297	56.5519	43.6202	35.1162	63.2135	64.2175	51.8892	55.7458	57.7208	42.8442	40.4694	40.7552	55.2529	50.0204	45.0841	40.3977	47.9843	46.1232	47.0439	49.9594	53.7157	42.9186	39.1475	53.1596	47.8134	33.3476	42.8363	44.8878	42.779	37.2363	37.306	40.5729	36.1985	41.7472	38.7322	38.4607	40.509
Ga	5.41315	6.16201	5.26651	6.89613	6.43008	4.9917	4.71142	8.39029	9.07562	7.39431	6.93106	7.67889	7.21434	6.96883	5.58518	7.54976	7.9452	4.56563	4.65949	7.80988	6.12439	6.32968	7.05272	5.9864	5.34259	6.11658	7.34979	8.39475	8.04377	6.80293	6.98996	7.44554	7.53096	7.39331	7.46361	5.84718	7.0667	5.6982	6.891	7.72315	7.96163	6.56634	8.09402	5.96623	8.50478	7.71338	9.23808	8.3779	8.35646
Sr	20.9676	24.9027	23.4725	20.3594	26.9807	26.1029	16.1015	13.5706	29.9075	24.7084	25.9691	22.7285	20.9272	23.6105	18.8564	28.1623	26.4237	16.3051	21.3433	25.4696	22.1964	24.0335	26.4025	24.6923	22.2934	16.5274	26.9016	27.6876	26.6864	26.3652	24.0507	23.2145	22.9376	26.1817	27.2702	21.328	16.3902	19.967	22.6615	24.6648	23.1324	23.736	26.0592	26.5888	25.9517	27.0669	27.8103	26.2834	27.2038
Y	11.1283	14.7614	8.09427	14.2274	15.2347	6.36352	5.58336	17.6044	19.0479	12.4637	14.3619	14.3003	13.9254	12.1171	9.50997	14.9597	14.4867	4.03783	5.54193	14.1187	8.77877	13.4939	12.313	13.7638	7.60021	10.0547	13.655	14.3855	13.8452	14.9883	13.918	13.7588	10.6541	15.1567	14.8716	8.09726	17.5445	7.92108	13.0716	11.6901	14.2493	12.8061	11.8375	13.5245	14.8703	14.7344	15.8307	17.3165	17.1448
Zr	16.1653	18.3667	22.4543	20.3335	14.0641	24.1158	19.1814	31.3884	19.0823	22.4657	12.1576	19.9117	15.9956	19.2299	13.3603	16.0734	15.6047	22.5397	17.5936	16.8214	25.5072	12.386	14.3659	12.2448	18.3563	17.647	16.5655	18.547	18.4712	13.6676	18.9018	17.8656	17.1474	18.3438	16.2043	21.9024	21.0203	14.6285	17.3911	15.5995	17.9482	14.2272	18.4859	12.3738	18.7477	16.5574	21.422	23.63	17.568
Nb	0.0143922	0.0339376	0.00830254	0.0232496	0.0417446	0.00932072	0.00537719	0.0463988	0.06151	0.0388423	0.0252161	0.0734559	0.027258	0.0729642	0.0145118	0.0663966	0.0864942	0.00822516	0.00308164	0.163791	0.0227798	0.06397	0.131913	0.059496	0.0118499	0.00939349	0.112103	0.127856	0.0746054	0.116724	0.062322	0.087227	0.0508203	0.0691731	0.101704	0.0158898	0.0257103	0.0178506	0.0398421	0.0715225	0.172737	0.0449357	0.0343024	0.0384358	0.0378004	0.0304084	0.106813	0.0580466	0.0451538
Ba	b.d.	0.138181	b.d.	0.47757	0.842815	b.d.	b.d.	0.114295	0.565883	0.10269	0.642452	1.82788	0.619537	1.97207	0.0989643	0.341607	6.34255	0.0692244	b.d.	4.43318	0.086888	1.24702	1.79946	1.58105	b.d.	b.d.	1.67123	2.826	2.25929	2.70474	1.37982	2.50538	2.10726	1.35859	1.72019	b.d.	0.141853	0.104595	0.622062	4.43023	5.84439	0.669938	0.450442	5.3338	0.949298	0.629897	1.78135	1.94772	1.60714
La	1.88565	1.88428	2.04077	2.21555	1.48228	1.97712	1.69513	2.20171	1.5672	2.3317	1.18461	1.94656	1.68274	2.05332	1.56482	1.26014	2.11677	1.32892	1.31639	1.60366	2.26263	1.50412	1.0225	1.50966	1.50045	1.41612	1.36605	1.70494	1.62271	1.87691	1.95144	1.84349	1.59574	1.86596	1.47722	1.8322	1.75762	1.07158	1.35128	1.92645	2.71186	1.05516	1.45305	1.31308	1.47592	1.46305	1.50608	1.65718	1.59084
Ce	6.14414	7.02059	6.68378	7.1467	5.32849	6.56006	4.73717	7.16116	6.43234	8.14921	4.66735	6.08078	5.45596	6.34917	4.48267	5.08486	6.31422	3.62827	4.10053	5.26046	6.22233	5.29772	3.75603	5.26527	4.76759	4.49078	4.42603	5.84315	5.50177	6.40243	6.60988	6.26277	4.7982	6.41097	5.19462	5.63443	6.22862	3.7255	5.05141	5.99111	7.81028	4.25601	5.59263	4.95606	5.75667	5.51787	5.87668	6.53756	6.31814
Pr	1.09215	1.28593	1.08812	1.26172	1.06945	1.04304	0.712239	1.30289	1.29755	1.38557	0.97532	1.06049	1.02064	1.08635	0.760163	1.01545	1.03104	0.549505	0.663789	0.986244	0.948118	0.944891	0.761879	0.979853	0.806139	0.787086	0.866279	1.0732	1.06698	1.12204	1.13812	1.07747	0.827776	1.17614	1.05903	0.907693	1.23473	0.664365	0.943445	0.993601	1.20692	0.867343	1.0422	1.00267	1.12497	1.08546	1.13838	1.2585	1.2238
Nd	6.16206	7.26804	5.3321	7.11796	6.60205	4.85823	3.32102	7.60788	7.90738	7.04183	5.88951	6.1525	6.1608	5.72672	4.305	6.12753	6.01023	2.66401	3.29587	5.547	4.50553	5.53414	4.74619	5.56954	4.12846	4.6222	5.15648	6.17021	6.14972	6.59151	6.14463	5.98148	4.55987	6.83258	6.18868	4.53688	7.27049	3.83905	5.67685	5.14119	6.50402	5.18594	5.81939	5.73396	6.57768	6.56525	6.83491	7.46055	7.3556
Sm	1.96643	2.46833	1.56428	2.41288	2.46995	1.22522	0.954745	2.73538	3.0192	2.1167	2.41845	2.21632	2.33129	1.98491	1.52602	2.44919	2.17194	0.684967	0.976446	2.0607	1.50326	2.18799	1.84483	2.08094	1.34039	1.86775	1.95452	2.40314	2.1665	2.17941	2.26224	2.1141	1.64868	2.34328	2.10018	1.38909	2.65823	1.28473	2.18594	1.8547	2.48759	1.95746	2.0607	2.00628	2.3879	2.41417	2.50432	2.78476	2.77297
Eu	0.568079	0.725107	0.424675	0.734209	0.804958	0.324851	0.256231	0.882587	0.9249	0.627843	0.767956	0.627578	0.684918	0.538822	0.526508	0.734834	0.683649	0.203493	0.293425	0.594542	0.391937	0.668467	0.511038	0.630544	0.400407	0.508352	0.558033	0.650504	0.705578	0.77298	0.672525	0.666409	0.543809	0.727949	0.661453	0.44321	0.861832	0.419737	0.676397	0.611872	0.73126	0.704268	0.644496	0.704083	0.785658	0.783189	0.810686	0.899775	0.838223
Gd	2.24604	2.86464	1.6294	2.81479	3.02074	1.15339	0.958015	3.29475	3.43411	2.28229	2.8617	2.47882	2.72702	2.28727	1.80921	2.95491	2.77834	0.735242	1.03552	2.7618	1.52187	2.56881	2.3608	2.72263	1.39676	1.95482	2.60014	2.91279	2.84744	2.86836	2.61645	2.75592	2.17908	2.99683	2.81586	1.58905	3.39772	1.6404	2.54088	2.43765	2.72968	2.6725	2.44116	2.67842	3.0511	2.96545	3.27999	3.32162	3.28057
Tb	0.370809	0.470458	0.269825	0.487765	0.504404	0.190896	0.16322	0.55875	0.607622	0.400134	0.456753	0.473904	0.465753	0.381094	0.303224	0.450481	0.456168	0.130216	0.18946	0.457899	0.272833	0.443243	0.387955	0.462645	0.241257	0.319524	0.472642	0.449994	0.471626	0.49579	0.449832	0.442238	0.341966	0.49631	0.466405	0.242953	0.594347	0.251373	0.421767	0.375124	0.408359	0.435201	0.381891	0.429846	0.505862	0.461193	0.542926	0.569291	0.555182
Dy	2.38353	3.03938	1.69395	3.01472	3.27031	1.2155	1.03632	3.60671	3.71923	2.49924	2.96389	2.98976	2.88522	2.61931	2.03359	3.19455	2.86541	0.834073	1.21853	2.95251	1.87819	2.8242	2.60708	2.69821	1.42028	2.04669	2.80694	2.96646	2.94801	3.07228	2.83637	2.93712	2.18913	3.26704	3.19504	1.6766	3.69947	1.5344	2.79519	2.63776	3.06795	2.7063	2.3696	2.61452	3.17414	3.15765	3.37738	3.47658	3.64314
Ho	0.473386	0.605319	0.336694	0.598059	0.66726	0.245385	0.207095	0.738823	0.805825	0.535028	0.605987	0.616883	0.601791	0.491191	0.420614	0.655418	0.603217	0.165851	0.212531	0.577458	0.345567	0.56995	0.548293	0.548762	0.308831	0.417777	0.567913	0.626394	0.592566	0.635236	0.558545	0.570762	0.473351	0.657254	0.618491	0.331553	0.751435	0.322525	0.587216	0.487471	0.596508	0.569986	0.523055	0.606712	0.674911	0.64638	0.681763	0.756643	0.751381
Er	1.28246	1.73605	0.964914	1.73249	1.79913	0.729579	0.575592	1.91341	2.12364	1.35663	1.72007	1.56293	1.60166	1.44126	1.0663	1.70941	1.65466	0.489678	0.652632	1.60514	1.06034	1.50796	1.38927	1.54986	0.898103	1.24612	1.62867	1.6837	1.56638	1.72037	1.47491	1.55599	1.08765	1.7288	1.64149	0.960689	1.905	0.932228	1.50099	1.36327	1.52343	1.38936	1.32351	1.54848	1.81648	1.76499	1.72635	1.99844	1.92915
Tm	0.16956	0.229596	0.135457	0.227372	0.237974	0.114577	0.0752577	0.271134	0.285838	0.212498	0.223846	0.233968	0.22598	0.18473	0.155205	0.223429	0.209102	0.0721235	0.0851707	0.216501	0.148675	0.194927	0.18523	0.20624	0.109023	0.156672	0.196705	0.231801	0.220041	0.228322	0.220776	0.200748	0.163432	0.232187	0.215743	0.130889	0.236464	0.116884	0.200625	0.198908	0.226624	0.221076	0.178998	0.184696	0.202823	0.219678	0.222664	0.28088	0.242386
Yb	1.17895	1.59319	0.974984	1.56868	1.51484	0.903436	0.598388	1.72032	1.88686	1.43472	1.32188	1.38316	1.476	1.2356	0.995062	1.48016	1.35744	0.570986	0.692963	1.31022	1.07773	1.3077	1.20176	1.30263	0.929628	1.05431	1.31583	1.49367	1.5007	1.40112	1.40344	1.33695	1.07215	1.46779	1.41729	0.967583	1.56078	0.841249	1.3005	1.11246	1.41395	1.31091	1.24905	1.36083	1.49407	1.49769	1.6052	1.70703	1.61615
Lu	0.176473	0.221129	0.160314	0.209802	0.206367	0.161785	0.101038	0.243873	0.262193	0.195583	0.200936	0.214593	0.186817	0.175589	0.139788	0.210188	0.190804	0.0873483	0.106099	0.204587	0.159282	0.184205	0.158241	0.185428	0.13793	0.149249	0.202055	0.190162	0.193514	0.186502	0.208352	0.196497	0.14969	0.21212	0.203061	0.157046	0.237228	0.11321	0.17294	0.167845	0.218471	0.170823	0.174264	0.18276	0.194651	0.188463	0.217305	0.235699	0.215976
Hf	0.759754	0.876891	0.989513	1.03645	0.796381	0.927375	0.680184	1.51943	1.02548	1.02285	0.682389	0.959778	0.867194	0.968586	0.582934	0.838577	0.762687	0.851502	0.657864	0.743204	0.95018	0.667108	0.713384	0.711678	0.759352	0.70037	0.877717	0.981894	0.887545	0.736644	0.775763	0.83332	0.787462	0.863112	0.828048	0.8101	0.998197	0.710732	0.872016	0.780036	0.85814	0.885242	0.943828	0.650798	0.907061	0.888354	1.19857	1.30877	0.889535
Ta	0.00466207	0.00568635	0.00451718	0.00738745	0.00496978	0.00319059	b.d.	0.011571	0.00930839	0.00700486	0.00656316	0.00723734	0.00424044	0.00958402	b.d.	0.00690781	0.00695703	0.00390177	0.00338153	0.0123486	0.00589639	0.00910475	0.0108463	0.00649884	b.d.	0.0023267	0.00651954	0.0145231	0.00901233	0.00619832	0.00959033	0.00556376	0.00766274	0.0137097	0.00788869	0.00721702	0.00435075	0.00467088	0.0106451	0.00799453	0.0136037	0.00707432	0.0112462	0.00555845	0.00885308	0.00644113	0.0140595	0.0144058	0.00640824
Pb	0.135683	0.113755	0.19745	0.170028	0.0977178	0.309273	0.164563	0.135922	0.135301	0.0913859	0.071285	0.127942	0.120214	0.120609	0.115188	0.0755106	0.132483	0.154132	0.159103	0.158524	0.16866	0.0873928	0.0760332	0.0630611	0.13598	0.104583	0.107522	0.0953982	0.104847	0.101435	0.108743	0.112497	0.115047	0.0843703	0.0924148	0.161885	0.0998218	0.252365	0.12296	0.158511	0.353252	0.04419	0.0446744	0.0682662	0.0567569	0.0495234	0.058989	0.0649013	0.0718577
Th	0.0442091	0.0906836	0.0412511	0.126824	0.0999321	0.0553374	0.0474545	0.118258	0.0955463	0.0557559	0.0769946	0.212846	0.161965	0.227622	0.0795604	0.0533814	0.274641	0.0521984	0.0636808	0.209428	0.100676	0.124129	0.139941	0.108102	0.0974206	0.113381	0.198592	0.184147	0.185989	0.14277	0.243534	0.256279	0.165031	0.100536	0.128795	0.116376	0.122746	0.142978	0.125981	0.201203	0.279313	0.0600298	0.123738	0.0456283	0.0664077	0.0712339	0.0891447	0.072519	0.0785552
U	0.00986396	0.018522	0.0072101	0.0254578	0.0331669	0.00652576	0.00689079	0.0242531	0.018419	0.0100694	0.0253707	0.0410517	0.0378936	0.0360158	0.0163828	0.00999562	0.0535326	0.00846944	0.00799981	b.d.	b.d.	b.d.	b.d.	b.d.	b.d.	b.d.	b.d.	b.d.	b.d.	b.d.	b.d.	b.d.	b.d.	b.d.	b.d.	b.d.	b.d.	b.d.	b.d.	b.d.	b.d.	b.d.	b.d.	b.d.	b.d.	b.d.	b.d.	b.d.	b.d.
electronic supplementary material to the article in Contributions to Mineralogy and Petrology:
Alkaline magmas in shallow arc plutonic roots: A field and experimental investigation on hydrous cumulate melting in the Southern Adamello Batholith
Pimenta Silva et al.
manuel.dossantos@erdw.ethz.ch
[truncated: 9 more columns]
