# Supplementary material for: Alkaline magmas in shallow arc plutonic roots: a field and experimental investigation of hydrous cumulate melting in the southern Adamello batholith
Source: Contrib Mineral Petrol. 2023 Sep 3;178(9):64. doi: 10.1007/s00410-023-02047-3 (PMC11008074; doi:10.1007/s00410-023-02047-3)
Supplement: Supplementary file 2 — Supplementary file2 (XLSX 103 KB) [file 410_2023_2047_MOESM2_ESM.xlsx]

## Sheet: Primocrystic Plag
Primocrystic Plagioclase
	Anorthite	Na	Mg	Al	Si	P	K	Ca	Sc	Ti	V	Mn	Fe	Zn	Ga	Rb	Sr	Y	Zr	Nb	Ba	La	Ce	Pr	Nd	Sm	Eu	Gd	Tb	Dy	Ho	Er	Tm	Yb	Lu	Pb
B17-7a-d(1)_pt1	0.939872	5851.87	29.2546	199455	279111	35.7172	50.2422	141509	0.423183	61.525	0.662634	77.146	3823.11	1.07565	23.6535	b.d.	650.031	0.10435	0.00845094	0.00801883	14.7325	0.563394	0.913736	0.0891778	0.326436	0.062496	0.158751	0.0728363	0.00853459	0.023555	0.00374546	0.0159082	0.00477754	b.d.	0.00253712	0.649906
B17-7a-d(2)_pt1	0.947765	6006.58	13.5371	195436	264759	27.1856	30.9955	140795	0.297628	52.7182	0.539785	66.8782	3185.07	0.692516	22.7433	b.d.	632.683	0.155097	b.d.	0.00510578	15.8939	0.702048	1.16783	0.120198	0.427218	0.0830086	0.187358	0.0479369	0.00918977	0.0387445	0.00334161	0.0201048	0.00336707	0.0121046	0.00260292	1.05464
B17-7a-d(3)_pt1	0.886643	11716.9	23.5402	191615	276669	26.9424	80.4704	131504	0.343926	67.1264	0.442823	67.7006	3601.92	0.858464	24.0494	b.d.	699.786	0.157612	0.0135763	0.00446556	28.0762	1.06818	1.55994	0.161601	0.584766	0.0873917	0.199162	0.054043	0.0120288	0.037817	0.00727223	0.0169368	b.d.	0.0113184	b.d.	1.25157
B17-7a-d(4)_pt1	0.920666	10356.3	20.861	193887	279109	42.7043	73.3851	135077	0.211543	54.1582	0.429653	63.4429	3051.08	1.5141	26.6721	0.01386	811.626	0.193143	0.0162452	0.00682748	30.9023	2.78825	4.02492	0.360294	1.04147	0.136163	0.317641	0.107314	0.0148216	0.0593188	0.00468702	0.0248992	0.00445846	b.d.	0.00227191	1.95656
B17-7a-d(5)_pt1	0.921051	8628.71	12.6508	195547	272053	32.5973	57.4741	135792	0.309074	49.4775	0.348846	49.8422	2373.14	0.877777	23.2331	0.0189629	690.989	0.164289	0.0159176	b.d.	30.1954	3.67024	5.40664	0.433517	1.37947	0.185381	0.343981	0.0948837	0.0066792	0.0590574	0.00486354	0.0120858	0.00194273	0.0122402	0.00251937	2.09712
B17-7a-d(7)_pt1	0.921809	8673.44	12.4709	198179	263027	55.5514	50.1769	137221	b.d.	38.8	0.258116	49.502	2235.7	1.00639	27.2196	0.0156345	772.367	0.177211	0.0209983	0.0074116	29.2772	3.44527	5.00437	0.407001	1.33992	0.14425	0.34176	0.128421	0.0138267	0.0563429	0.013294	0.0200791	0.00244646	0.0106055	0.00170828	1.93258
B17-7a-e(10)_pt1	0.921051	9334.83	17.8905	197568	280118	67.43	59.7313	135792	0.214431	53.3606	0.479259	62.6455	3097.8	0.902708	27.0142	0.0128356	799.292	0.179067	b.d.	0.00908682	29.3742	2.24465	3.38485	0.302582	0.923257	0.117793	0.331479	0.0869497	0.00991045	0.0531703	0.0105455	0.0191963	b.d.	b.d.	b.d.	1.64598
B17-7a-e(11)_pt1	0.913042	10165.4	11.9198	196933	259590	23.4543	57.2287	135792	b.d.	26.7626	<0.15683	41.4353	1631.55	0.734962	24.229	b.d.	742.874	0.123035	0.0143767	b.d.	35.8531	4.13907	6.07508	0.455568	1.50605	0.206564	0.429774	0.0761475	b.d.	0.0471615	0.0098153	b.d.	b.d.	0.0101939	0.00329058	1.91943
B17-7a-e(13)_pt1	0.930226	7855.22	11.4679	197386	279989	46.9554	46.6472	137936	b.d.	50.5027	0.499926	49.8832	2526.94	0.851784	27.3804	0.0173251	719.541	0.203032	0.0151055	0.00925681	28.1698	2.39352	3.61747	0.339721	1.07111	0.120542	0.384696	0.0667229	0.00988361	0.0553782	0.00842078	0.0351119	0.00499528	0.0124242	0.00133594	1.96798
B17-7a-e(14)_pt1	0.904717	11282.3	18.934	198110	283995	47.0035	82.4799	135077	0.323558	70.4728	0.441949	54.4122	2917.59	1.29807	24.7568	0.0242963	720.095	0.186648	0.0151366	0.00755823	31.5838	2.23282	3.29867	0.295093	0.901591	0.123864	0.369626	0.0867942	0.0142043	0.0366381	0.00891287	0.0156169	b.d.	0.0148702	0.00188689	2.25028
B17-7a-e(15)_pt1	0.921809	12363.3	17.5012	201645	288292	64.2894	85.3794	137221	0.386647	35.9023	0.27534	56.3677	2642.95	1.3483	31.0074	0.0244297	796.696	0.207036	0.0172866	0.00759837	35.9361	3.1985	4.6998	0.422447	1.38923	0.204649	0.370936	0.0819996	0.010336	0.0414266	0.00880576	0.0244431	b.d.	0.0127208	0.00168426	2.18047
B17-7a-e(3)_pt1	0.938708	7565.18	11.9494	198090	276262	37.6975	44.6244	138650	0.277998	60.9024	0.564631	54.8224	3138.92	1.07305	23.6803	b.d.	676.832	0.153936	0.0127021	b.d.	21.6273	1.07347	1.66963	0.155408	0.513861	0.0793808	0.190855	0.0731004	0.0101166	0.0415444	0.00653362	0.0171238	0.00482497	0.0120096	0.0015423	1.57474
B17-7a-e(4)_pt1	0.913042	11245.9	18.7994	198274	297760	30.1929	74.0094	135792	0.480807	54.1005	0.379538	59.405	3095.54	1.51116	28.3453	0.0203337	744.497	0.11505	b.d.	0.00932618	26.0124	1.19372	1.80975	0.181721	0.59558	0.0613874	0.210522	0.0903504	0.00348384	0.0407635	0.00508764	0.0165415	b.d.	b.d.	b.d.	1.6442
B17-7a-e(5)_pt1	0.913042	9792.7	11.2395	196595	282893	65.4909	55.9	135792	b.d.	27.7049	<0.121	39.1875	1806.89	1.245	26.8962	b.d.	777.624	0.122426	0.0142669	0.00777592	30.4161	5.8293	7.21148	0.559402	1.67183	0.189553	0.425244	0.0713816	0.0123774	0.0345387	0.00786304	0.0142421	0.00980783	b.d.	b.d.	2.08198
B17-7a-e(6)_pt1	0.939872	6880.27	10.3926	205046	289895	27.0903	39.3593	141509	b.d.	56.9976	0.334355	46.5623	2645.61	0.944139	24.8054	b.d.	727.314	0.184631	0.018918	0.0100778	28.8598	2.88187	4.56066	0.407627	1.25527	0.206612	0.411649	0.123708	0.0151565	0.0613101	0.012152	0.0212398	0.00395286	b.d.	0.0018624	2.14166
B17-7a-e(7)_pt1	0.922553	9424.78	12.5813	199574	279944	37.5444	58.1415	138650	b.d.	38.2501	0.269241	47.0304	2280.75	1.27892	25.1417	0.0185494	745.528	0.175929	0.0187996	0.00480805	31.7719	4.58191	6.59743	0.519469	1.46061	0.136052	0.391974	0.0846	0.00974337	0.0504168	0.00614852	b.d.	0.00214447	0.0132768	b.d.	2.09036
b17-8-b(1)_pt1	0.92827	7926.37	36.9111	199133	276285	28.453	126.626	135006	0.468901	73.4106	0.641108	47.2342	4900.16	1.40863	25.6236	b.d.	698.429	0.154777	0.0203736	b.d.	23.4463	1.14434	1.88763	0.174033	0.762057	0.0757676	0.240839	0.0709696	0.00789483	0.0344032	0.0050696	b.d.	b.d.	0.0146308	0.0012153	0.973132
b17-8-b(2)_pt1	0.932835	10689.8	17.3556	182220	265802	36.8876	130.027	122213	0.381893	61.1498	0.461622	17.9633	3459.32	1.31273	24.5381	0.0229728	679.113	0.0777747	0.0127284	0.00823426	34.0652	1.56993	2.2306	0.18978	0.623003	0.0543786	0.22078	b.d.	0.00513369	0.0187824	0.00245951	0.00739491	b.d.	b.d.	b.d.	2.3097
b17-8-f(2)_pt1	0.906666	9484.62	15.8499	195870	279269	28.4266	120.405	131932	0.359366	45.5475	0.329104	17.1085	3075.93	1.30754	26.5116	0.0371607	703.214	0.0631306	b.d.	b.d	34.831	2.09789	2.58583	0.21154	0.672137	0.0946281	0.189167	b.d.	0.00624983	0.0276009	b.d.	b.d.	b.d.	b.d.	b.d.	2.38194
b17-8-f(3)_pt1	0.929604	9766.2	25.6027	199858	292009	41.0543	103.133	136649	0.370997	61.6088	0.575501	29.0008	4047	1.62984	29.2319	b.d.	695.8	0.0792582	0.0175339	b.d	19.9197	0.865392	1.35608	0.136505	0.530837	0.116543	0.172604	b.d.	0.00509841	0.0189961	b.d.	0.0137282	b.d.	0.0100245	b.d.	1.3668
MP18-14-g(1)_pt1	0.902857	8849.53	31.5612	191150	263422	37.28	46.4411	132218	b.d.	66.8373	0.807665	43.7788	3956.1	1.55486	24.9405	0.0177613	656.882	0.107701	0.0136424	0.00403676	20.6847	0.840881	1.28288	0.137416	0.418098	0.078143	0.179757	0.0602509	0.0049918	0.026873	0.00335625	0.00734755	0.00308719	b.d.	0.00138784	0.466448
MP18-14-f(3)_pt1	0.895459	9761.96	13.7724	192307	260514	47.1804	36.4222	132933	b.d.	56.5034	0.309837	40.7762	2460.89	0.672868	25.186	0.0207573	660.98	0.0753083	0.0233933	0.0100308	26.8928	1.12499	1.79645	0.15974	0.476281	0.0557524	0.17882	0.0546169	0.00864774	0.0139207	0.00600868	b.d.	b.d.	b.d.	0.0031719	1.43889
MP18-14-a(7)_pt1	0.903796	8095.61	23.1859	196331	280364	38.0304	65.3436	133648	0.353504	74.6176	0.86112	48.033	3753.75	1.19464	25.6058	b.d.	615.864	0.102603	0.0201322	0.00564191	19.7576	0.792182	1.20616	0.135903	0.406537	0.0895634	0.146769	0.0641418	0.00407323	0.0417403	0.00607214	0.0221148	b.d.	0.00985163	0.00210409	0.529093
MP18-14-e(1)_pt1	0.904258	8701.09	34.0714	193001	272231	18.485	67.7618	134362	0.471484	74.5548	0.790386	30.7785	4240.5	1.94428	24.0039	0.0295426	668.816	0.0702206	b.d.	0.00550348	20.8276	0.734804	1.1418	0.118901	0.43069	0.0486236	0.15362	0.0683994	0.00585339	0.0269888	0.00336215	0.0081826	0.00276374	0.0139356	b.d.	0.367063
MP18-14-g(2)_pt1	0.920666	11170	19.3621	196242	276153	35.951	83.9157	135077	b.d.	60.6003	0.528099	35.1954	2725.16	1.25138	25.9953	0.0531785	693.043	0.0839762	0.0168887	0.00464406	28.0362	1.1796	1.66887	0.156009	0.496771	0.0743931	0.188524	0.0507782	0.00480797	0.0290377	0.0047042	b.d.	b.d.	0.00519109	0.00144694	1.29706
MP18-14-a(5)_pt1	0.904717	7164.99	17.1247	195668	270474	30.5788	47.1815	135077	b.d.	76.1528	0.631919	50.7796	3707.99	0.973415	25.0185	b.d.	645.357	0.0996585	0.0188057	0.00907715	21.6531	0.832416	1.25609	0.138611	0.474431	0.0818922	0.174962	0.0891464	0.0112367	0.029298	0.00352394	0.0178804	0.00511482	0.014891	0.00231644	0.675093
MP18-14-e(2)_pt1	0.912622	9478.35	21.9084	195471	278899	30.4914	54.3991	135077	b.d.	53.9578	0.599964	35.7971	3067.38	1.69977	24.1031	0.0155475	692.985	0.0359088	0.0113218	b.d.	20.9029	0.828839	1.24557	0.11172	0.353599	0.0785609	0.163531	0.0256625	0.00516146	0.0159978	0.00350928	0.0170401	0.00258955	0.0065509	b.d.	0.515221
MP18-14-a(1)_pt1	0.921051	10233.1	23.4069	197557	282528	32.3747	65.2889	135792	b.d.	92.3737	0.994249	51.5429	3843.23	1.42522	23.7108	0.0256516	678.171	0.0996396	0.0154724	b.d.	28.2147	0.89444	1.42912	0.144262	0.397576	0.0694115	0.161875	0.0515752	0.00718059	0.0439664	0.00958573	0.019311	b.d.	b.d.	0.00188687	0.973181
MP18-14-c(1)_pt1	0.913042	9308.69	22.4176	195530	279003	33.2837	56.6737	135792	0.383077	92.9309	0.922956	41.3206	4287.44	1.34289	23.0978	0.0133958	676.934	0.0837633	0.0221086	0.00516736	18.4048	0.622476	0.988226	0.111215	0.430487	0.0686912	0.139262	0.058755	0.0105499	0.0363523	0.00470906	0.0150355	0.00412193	0.0117154	b.d.	0.634514
MP18-14-d(2)_pt1	0.937806	7139.88	32.2907	195613	273969	29.1421	50.0094	136506	b.d.	73.4853	0.836697	53.1384	3653.87	0.654727	22.0564	b.d.	618.952	0.0797182	0.0106717	b.d.	16.1699	0.497108	0.855339	0.0899714	0.364695	0.0778934	0.147342	0.0510799	0.00711472	0.0269203	0.00970122	0.00907145	0.00315709	b.d.	0.00186515	0.619323
MP18-14-i(1)_pt1	0.929888	10858.2	16.5151	201600	279724	32.4921	47.9563	137221	0.273577	63.8829	0.393961	24.3826	2254.66	1.1173	24.2276	b.d.	731.336	0.0786429	0.0121121	b.d.	31.3167	1.81277	2.41069	0.216311	0.539457	0.0632171	0.227664	0.0427367	0.00751133	0.017126	0.00377536	0.0235928	0.0028548	b.d.	b.d.	1.60599
MP18-14-j(4)_pt1	0.929888	8909.01	19.3595	196942	273673	31.9424	48.3425	137221	0.382595	82.4576	0.819061	49.6582	4116.61	0.806823	23.9536	b.d.	667.595	0.106665	0.0113261	0.00630019	24.2462	0.825411	1.18393	0.117657	0.358615	0.0421464	0.139578	0.0619324	0.00739794	0.0272042	0.0073487	0.0210688	b.d.	0.0145365	0.00252483	1.0075
MP18-14-b(2)_pt1	0.921809	7666.82	17.2215	197866	276615	39.4509	43.3544	137221	b.d.	64.4548	0.681658	49.2399	3376.96	1.19961	24.8182	b.d.	710.712	0.0909106	0.0178053	0.00820468	21.4009	0.990624	1.45038	0.125549	0.436578	0.0516535	0.16667	0.058335	0.00593653	0.0262538	0.00312994	0.0176965	0.00468193	0.00897618	b.d.	1.03326
MP18-14-j(5)_pt1	0.930226	9217.05	13.5329	200017	278824	33.0682	42.4817	137936	0.369837	72.403	0.558243	43.433	2343.88	0.75977	24.5839	b.d.	699.939	0.0995646	0.013765	0.00953897	30.0003	1.46624	2.07757	0.204107	0.596615	0.0616732	0.215112	0.066889	0.00851368	0.040168	0.00580561	b.d.	0.0024673	b.d.	0.00163412	1.70062
MP18-14-c(4)_pt1	0.930226	8279.68	22.7599	200501	284355	38.8022	60.8753	137936	b.d.	78.3639	0.652572	52.3482	3744.15	0.915572	24.7129	b.d.	663.367	0.108791	0.0133364	0.00838267	20.7051	0.758145	1.28085	0.11576	0.387414	0.0688078	0.139718	0.0436885	0.00357657	0.0354443	0.00563584	0.0133303	0.00257107	0.0105492	0.00276722	0.840208
MP18-14-h(1)_pt1	0.930226	7912.66	28.6459	198603	296557	24.5988	46.6234	137936	b.d.	74.9376	0.633823	38.9528	3098.43	1.07335	25.5993	0.0272224	618.03	0.100431	0.0392196	0.00423025	22.9838	1.04068	1.54869	0.135608	0.430914	0.0317887	0.141037	0.0372061	b.d.	0.0318889	0.00688793	0.0206761	b.d.	0.0391334	0.00225917	1.457
MP18-14-i(5)_pt1	0.930226	8647.02	11.2107	199853	274199	25.1264	42.697	137936	0.267989	54.7265	0.364933	35.7077	2220.84	0.887344	26.0775	0.021563	734.533	0.105721	0.0140957	b.d.	31.0741	2.13426	2.97106	0.238823	0.761935	0.0828201	0.213295	0.046272	0.00456981	0.0388994	0.0055864	b.d.	b.d.	b.d.	b.d.	1.77107
MP18-14-g(3)_pt1	0.930226	9760.09	32.2518	198893	275741	29.4357	50.6681	137936	0.309383	76.6014	0.790587	46.1364	4366.37	1.85843	26.5567	0.0311679	702.3	0.0897166	0.0141262	0.00533706	24.0023	1.01667	1.55037	0.143971	0.597656	0.0663577	0.161532	0.0539903	0.0107722	0.0348177	0.00706811	0.00875893	0.00422005	0.0162265	0.00169342	0.801515
MP18-14-c(3)_pt1	0.93056	10369.9	13.9914	202426	299034	48.3182	53.5945	138650	0.333037	59.6238	0.369978	44.0707	2807.75	1.31649	24.9609	0.0328557	724.018	0.0986361	b.d.	0.00504085	30.5258	1.69527	2.27728	0.216283	0.477213	0.0354732	0.186306	b.d.	0.00706235	0.0206805	0.0145496	b.d.	b.d.	0.0126886	0.00304089	1.48566
MP18-14-j(1)_pt1	0.922553	7477.29	13.2594	201135	274030	20.5662	26.6283	138650	0.280172	46.4389	0.403477	45.6618	2389.88	0.928731	25.4814	0.0170492	671.259	0.142253	0.0080917	b.d.	24.3003	1.23973	1.82713	0.160557	0.538909	0.0895216	0.199393	0.0719272	0.00322551	0.0315884	0.006374	0.01373	0.00367877	0.0114251	0.00361941	1.29985
MP18-14-b(4)_pt1	0.922553	8759.83	22.8737	199473	285939	34.7067	54.76	138650	0.460646	85.2668	0.694744	50.6079	4679.8	1.21316	26.2321	b.d.	664.989	0.0798897	0.0165807	b.d.	19.411	0.80487	1.13727	0.132898	0.388818	0.0788961	0.134953	0.05121	0.00598964	0.0197968	0.00597942	0.014948	b.d.	0.0128128	b.d.	0.465392
MP18-14-f(5)_pt1	0.939004	8169.68	30.9333	202499	283933	27.2964	50.6363	139365	b.d.	79.0976	1.00734	58.7158	4718.93	1.33507	24.9454	b.d.	706.31	0.11276	0.0284912	b.d.	19.1738	0.701482	1.16884	0.127465	0.43282	0.0613194	0.14081	0.0546567	b.d.	0.0403146	0.00569384	0.0120337	0.00243356	0.021055	b.d.	0.558519
MP18-14-h(4)_pt1	0.947765	6349.1	50.8633	200419	275093	29.614	52.0101	140795	0.464653	104.828	1.27369	37.9607	4416.09	1.16825	22.3878	0.0194749	602.732	0.0710048	0.0426676	0.0155195	15.5778	0.568115	0.881824	0.0807742	0.315167	0.0685405	0.154756	0.0467589	0.00635447	0.0261907	0.00523192	0.00842279	0.00347228	0.01628	0.00258534	0.79295
MP18-14-c(2)_pt1	0.931546	10510.6	14.9649	206152	295564	30.0087	57.8011	140795	b.d.	75.4813	0.717098	46.6137	3259.95	1.59203	26.1429	0.0253441	736.952	0.132355	0.0179937	0.00560856	30.1867	1.31371	1.98053	0.193232	0.568558	0.0644641	0.235522	0.0413836	0.00555961	0.0291333	0.00453644	0.0134123	0.00412986	0.0155309	b.d.	1.5873
MP1813-a(1)_pt1	0.912198	8386.4	44.7331	190770	274450	52.2596	90.2241	133648	b.d.	49.4817	0.339013	40.9084	3915.54	1.61021	27.5926	0.124835	954.886	0.126924	0.0166588	b.d.	28.0764	2.08473	3.00513	0.271575	0.955003	0.127035	0.267896	0.0842198	0.00715732	0.0245577	0.00535782	0.0155659	b.d.	b.d.	b.d.	0.748284
MP1813-a(1)_pt2	0.929547	8325.49	20.7255	189389	268956	46.8704	66.3487	133648	0.223674	46.0933	0.382622	26.3603	3350	1.59389	28.0855	0.133588	932.143	0.123781	0.0329905	b.d.	29.7292	2.07956	2.8887	0.260964	0.882423	0.118445	0.24237	0.0494907	0.00348889	0.0240882	0.00482283	0.0105173	b.d.	0.0080363	0.00171077	0.999928
MP1813-a(1)_pt3	0.913458	8230.93	13.7816	188130	266153	46.216	45.4206	133648	b.d.	40.7999	<0.2096	22.4794	2882.2	1.14011	26.5141	b.d.	919.041	0.151011	0.0329158	0.006056	30.361	2.29228	3.32135	0.306603	0.904342	0.0901863	0.305908	0.062419	0.00680077	0.0230331	0.00486771	0.0103306	0.00294946	b.d.	b.d.	0.891817
MP18-8-b(1)_pt1	0.929547	7188.86	33.3413	193161	254070	27.9349	58.5738	135792	0.222597	73.2258	0.759269	31.3401	5751.18	0.967976	23.9314	b.d.	710.005	0.0616938	0.0116852	0.00187653	16.6693	0.794943	1.21409	0.124138	0.385998	0.057065	0.149192	0.029974	0.00344426	0.0202948	b.d.	0.00602702	0.00170552	b.d.	b.d.	0.295606
MP18-8-b(2)_pt2	0.938708	7358.44	31.656	191827	253250	19.765	60.6178	135792	b.d.	71.8469	0.778509	38.7585	5606.49	1.10105	23.8929	b.d.	706.564	0.0768869	0.00968423	0.00317471	17.1194	0.757088	1.1854	0.115614	0.40511	0.0476902	0.144616	0.0272867	0.00481815	0.0306116	0.00296237	b.d.	b.d.	b.d.	0.00100893	0.380067
MP18-8-c(1)_pt2	0.91177	7203.02	18.4653	191796	253216	24.9674	49.8446	135792	0.367109	72.7035	0.539289	41.1654	4611.5	0.850465	23.3071	b.d.	632.227	0.0867525	b.d.	b.d.	19.0369	0.72821	1.18948	0.115317	0.380657	0.0662241	0.146467	0.0730945	0.00661357	0.0165348	0.00483978	0.00424763	b.d.	b.d.	0.000980327	0.61566
MP18-8-c(2)_pt1	0.91387	6407.88	20.7868	190798	250764	15.7954	46.7344	135792	0.324042	65.2856	0.730311	46.6562	4586.6	0.818063	23.0944	b.d.	618.544	0.0813375	b.d.	0.00448796	16.6969	0.667887	1.04011	0.114275	0.408603	0.0601271	0.151797	0.0293861	0.00548737	0.0194463	0.00295439	0.0105787	b.d.	b.d.	b.d.	0.372912
MP18-8-d(10)_pt1	0.862098	27867	25.8755	202155	308270	75.7314	244.466	128645	0.253518	48.2811	0.24729	32.5669	3101.66	2.9424	34.9049	b.d.	965.861	0.0719327	b.d.	b.d.	56.047	3.80052	4.26465	0.324325	0.915013	0.0709375	0.321158	0.0477106	0.00477446	0.0120825	0.00693061	0.00517223	b.d.	b.d.	b.d.	2.41758
MP18-8-d(9)_pt1	0.886094	11692.3	15.0371	187814	252046	39.1612	57.7409	128645	0.263421	98.5221	0.741208	34.1563	3149.46	1.8165	21.7617	0.0199098	747.773	0.0755322	0.00641257	b.d.	34.3467	1.44662	2.16652	0.179803	0.671051	0.070195	0.23397	b.d.	0.00454656	0.0159077	0.00762316	0.00804486	b.d.	0.00641829	b.d.	1.7442
MP18-8-f(10)_pt3	0.921051	7701.7	14.0655	198414	259335	23.5515	33.6926	137936	b.d.	67.8497	0.614437	28.7593	3287.07	0.933968	23.4875	b.d.	654.333	0.0859517	b.d.	b.d.	26.5589	1.06182	1.63555	0.14301	0.480932	0.0567097	0.151447	0.0395778	0.00236704	0.0155778	0.003962	b.d.	b.d.	b.d.	0.000522651	1.44061
MP18-8-f(11)_pt2	0.938109	6470.44	9.11522	193776	255382	28.4457	28.4322	137936	b.d.	52.6843	0.462955	20.5382	2800.88	0.635927	23.7068	b.d.	740.543	0.0737572	b.d.	0.00238251	26.2536	1.63304	2.34751	0.187856	0.571152	0.0571117	0.220972	0.0318874	0.00319391	0.0254117	0.00136409	0.00407768	b.d.	b.d.	b.d.	1.50792
MP18-8-f(8)_pt1	0.930226	7923.54	17.3015	195283	257589	30.7791	43.5409	137936	b.d.	55.3405	0.610542	31.3523	3030.57	1.27818	23.4432	b.d.	670.543	0.0777603	b.d.	0.00275957	25.7452	1.38596	1.98311	0.169501	0.530617	0.0735246	0.201323	0.0554167	0.00314319	0.0125644	b.d.	0.00661371	b.d.	0.00805967	0.000903607	1.44997
MP18-8-f(8)_pt2	0.929202	7145.66	9.55732	196698	263584	32.0227	35.268	135792	b.d.	50.8974	0.480533	41.5142	2982.55	0.530728	23.8463	b.d.	642.015	0.0527063	b.d.	b.d.	21.4637	0.807743	1.28358	0.129378	0.371936	0.0424034	0.161942	0.0576148	0.00535383	0.00966002	0.00286368	0.0063434	b.d.	b.d.	b.d.	0.828634
MP18-8-f(8)_pt3	0.929547	7970.05	81.5959	196714	258309	29.5664	119.596	135792	0.310485	58.3056	0.478458	45.9434	4091.08	1.04293	23.5013	0.0380322	649.607	0.0693544	0.0117459	b.d.	21.6097	0.844778	1.31402	0.1324	0.417458	0.0546075	0.147183	0.0288571	0.00225105	0.0213868	0.00203467	b.d.	b.d.	b.d.	b.d.	0.772002
electronic supplementary material to the article in Contributions to Mineralogy and Petrology:
Alkaline magmas in shallow arc plutonic roots: A field and experimental investigation on hydrous cumulate melting in the Southern Adamello Batholith
Pimenta Silva et al.
manuel.dossantos@erdw.ethz.ch

## Sheet: Primocrystic Cpx
Primocrystic Clinopyroxene											Ratios and Site activities					Trace elements (ug/g)
	SiO2	TiO2	Al2O3	FeO	MnO	MgO	CaO	Na2O	K2O	TOTAL	Al4	Al6	xMg(Fe2+)	xMg(Fetot)	Fe3+/Fetot	Li	Na	Mg	Al	Si	P	K	Ca	Sc	Ti	V	Cr	Mn	Fe	Co	Ni	Cu	Zn	Ga	Rb	Sr	Y	Zr	Nb	Ba	La	Ce	Pr	Nd	Sm	Eu	Gd	Tb	Dy
MP18-14-i(4)_pt1	53.5	0.1	1	6.8	0.3	14.6	23.9	0.2	b.d.	100.5	0.0281246	0.0153205	0.807713	0.792832	0.0889319	14.5415	2133.55	84794.1	7628.32	247676	36.4236	1.38791	170812	105.231	1443.64	147.324	254.721	2463.99	51248.6	29.6136	26.4777	0.405122	61.3886	4.70742	0.00832711	18.2747	7.62727	19.4455	0.00831881	0.0331187	1.57307	5.36519	0.908863	4.63366	1.27884	0.386121	1.38203	0.256788	1.54878
MP18-14-j(7)_pt1	53.8	0.1	0.8	6.7	0.5	14.4	24.4	0.4	b.d.	101.2	0.0311331	0.00337641	0.833156	0.793	0.232839	17.3215	2920.94	85065.1	6213.32	254335	6.20583	16.9835	174385	113.695	966.475	148.046	47.1865	2726.46	54331.7	29.153	18.9697	1.3492	73.2691	3.92024	0.0243809	18.7826	4.93504	18.7047	0.00706671	0.216211	1.0307	3.80199	0.642235	3.35174	0.945397	0.271149	0.92165	0.164286	1.05296
MP18-14-h(8)_pt2	52.4	0.6	2.1	5.9	0.3	14.5	24.5	0.1	b.d.	100.4	0.0693943	0.0218061	0.832433	0.814146	0.118204	13.773	2453.4	94691.3	7223.06	268351	12.5502	6.26503	175100	76.9877	1269.29	110.739	36.8342	2577.6	48255.5	33.6931	36.875	0.491266	59.9617	3.67185	0.0069692	21.9524	5.27893	8.6423	0.0127226	0.0787897	1.54098	4.76046	0.736983	3.29759	0.938167	0.303389	1.0368	0.185536	1.06045
MP18-14-j(6)_pt1	53.4	0.2	1.1	6.6	0.4	14.1	24.5	0.2	b.d.	100.5	0.0287049	0.0191601	0.802459	0.79201	0.0626053	14.5999	2300.26	85344.7	7887.13	254808	19.4546	1.51252	175100	84.8976	1576.35	157.565	35.11	2745.69	53970.9	29.6932	20.8864	0.33093	66.0663	5.03939	0.00546394	20.8318	7.43599	23.0285	0.01297	0.0463519	1.5811	5.69007	0.98983	4.72002	1.42176	0.377712	1.2871	0.242502	1.41394
MP18-14-h(7)_pt1	50.9	0.7	3.3	6.3	0.2	14.2	24.6	0.2	b.d.	100.4	0.12627	0.0169217	0.877211	0.8007	0.437639	10.9782	2165.1	87786.8	13043.6	256081	9.04568	b.d.	175815	157.41	3459.15	220.295	73.3832	1651.31	48261.4	31.0127	30.2018	0.335104	43.843	6.71199	0.0109513	17.7463	8.90241	19.1747	0.0143665	0.0453516	1.66597	5.02306	0.805826	4.34726	1.52388	0.498653	1.73691	0.289266	1.97524
MP18-14-i(3)_pt1	53	0.3	1.5	5.5	0.3	14.8	25	0.2	b.d.	100.6	0.0564069	0.00843205	0.86801	0.827478	0.270664	7.52774	1330.89	89279	14245.2	247738	9.57003	b.d.	178673	147.26	3445.78	192.982	422.334	1256.77	42740.2	26.1619	48.8938	0.303611	36.7358	6.22374	0.00803901	8.1563	9.18857	18.2907	0.0067035	b.d.	1.07721	4.00885	0.779582	4.3425	1.62723	0.524887	1.85616	0.323916	2.00386
MP18-8-f(1)_pt1	51.6	0.5	2.6	5.4	0	14.6	24.8	0.2	b.d.	99.7	0.0937122	0.0195089	0.88344	0.828154	0.364163	8.28287	755.727	99137.1	15051.1	229968	13.6464	b.d.	175100	126.574	3281.47	182.809	5.62531	1255.67	54340	27.0419	21.2029	0.733317	29.8868	5.20752	b.d.	11.328	7.14708	11.8597	0.00380428	b.d.	0.79694	2.92081	0.555493	3.39964	1.26978	0.412164	1.47149	0.25931	1.63563
MP18-8-f(2)_pt1	51.7	0.5	2.8	5.7	0	14.8	24.5	0.2	b.d.	100.2	0.0999032	0.0213962	0.880479	0.82232	0.371757	16.5346	2076.73	97192.2	11742.2	238228	11.4912	b.d.	175100	132.358	3004.09	195.918	35.1339	1999.21	66390	26.2835	17.7984	1.52451	61.0477	5.91466	b.d.	14.2082	5.85093	16.5171	0.00750631	b.d.	1.15146	3.77017	0.614296	3.15221	1.09557	0.342875	1.19013	0.207025	1.25327
MP18-8-f(6)_pt1	51.9	0.8	2	6.6	0	14.4	24.2	0.2	b.d.	100.2	0.0819195	0.00520594	0.831879	0.795457	0.214049	19.7161	2549.34	105318	11644.8	271891	b.d.	b.d.	171526	120.478	2362.35	194.699	191.64	2408.73	73866.9	34.1329	45.6345	0.820003	58.7645	6.55306	b.d.	20.4272	9.71252	19.9745	0.0114214	b.d.	2.08609	6.77695	1.09186	5.56834	1.65186	0.508158	1.70917	0.296381	2.03162
MP18-8-f(9)_pt2	52.7	0.3	1.5	6.5	0.4	14.7	24.1	0.2	b.d.	100.4	0.0586453	0.00648763	0.842924	0.801234	0.248828	20.3219	2558.51	103536	9694.01	266723	b.d.	b.d.	171526	111.872	1846.32	166.953	130.416	2565.76	75407.2	34.6126	32.2097	0.716862	64.3006	5.83922	b.d.	22.3443	8.50944	21.4766	0.010407	b.d.	1.85041	6.38756	1.0188	4.79045	1.42538	0.452933	1.59825	0.252062	1.7164
MP18-8-f(10)_pt1	53.1	0.1	0.9	6.3	0.4	15	24.1	0.2	b.d.	100.1	0.0391438	0	0.851945	0.809302	0.262476	10.6332	1866.89	99305.5	19532.8	252304	b.d.	9.6855	171526	159.828	4500.31	245.848	716.355	1469.22	65347.7	28.7172	57.803	1.03352	37.3636	8.13068	b.d.	12.724	12.8838	22.2898	0.0193032	0.0527316	1.69247	5.81055	1.04501	6.08849	2.31804	0.673336	2.6169	0.428815	2.68934
B17-7a-a(1)_pt1	53.3	0.2	1.2	7.9	0.7	14.5	22.5	0.1	b.d.	100.4	0.0254474	0.0269534	0.765893	0.765893	0	12.2591	2372.25	78464.4	7218.17	227755	7.52584	b.d.	160806	70.371	1508.62	131.009	1.84348	3959.54	61204.5	33.2321	5.58836	0.536749	77.1898	3.98973	b.d.	20.5382	18.6732	30.4016	0.0279966	b.d.	3.43452	11.5115	1.99196	10.1757	3.14493	0.895899	3.23989	0.550234	3.51314
B17-7a-a(4)_pt1	53.2	0.4	1.5	7.5	0.6	14.2	22.7	0.5	b.d.	100.6	0.0387322	0.0264504	0.79164	0.771415	0.111763	13.347	2828.39	79380.1	9059.88	230247	9.39103	43.3319	162235	82.5419	1739.33	161.645	b.d.	3681.67	61407.8	31.4049	6.02535	1.72268	75.9796	5.16531	0.170319	23.0433	16.8533	28.809	0.0369422	0.106343	3.84761	12.6472	2.08353	9.88098	2.75907	0.794864	3.09489	0.49725	3.22792
B17-7a-b(1)_pt1	53.4	0.1	1	7.6	0.7	14.6	23.1	0.1	b.d.	100.6	0.0277714	0.0157629	0.78425	0.773968	0.0580038	18.8512	3018.81	85626.6	7208.49	275569	b.d.	3.61521	165094	81.4947	1313.35	140.035	2.76477	4151.65	67244.1	35.2966	5.2706	0.292447	83.3323	5.37175	0.0801264	23.5421	21.4477	29.9748	0.0144809	0.0919751	3.73102	13.0454	2.25627	11.3735	3.21089	0.887286	3.74468	0.66227	4.05199
B17-7a-b(2)_pt1	53.6	0.2	1.1	7.4	0.6	14.7	23.2	0.1	b.d.	100.9	0.0276204	0.0200923	0.782494	0.779774	0.0157837	16.6127	2810.69	85055.5	7473.46	264233	4.84634	b.d.	165809	79.4981	1354.7	135.455	2.39178	4167.39	66610.2	35.5532	4.45374	0.358925	83.6829	5.33442	0.0079115	22.8034	21.4354	30.2109	0.0129324	b.d.	3.62935	13.0271	2.19858	11.1718	3.4484	0.914991	3.8494	0.612677	4.13206
B17-7a-b(3)_pt1	53.6	0.3	1	7.3	0.6	14.7	23.2	0.1	b.d.	100.9	0.0267629	0.0166312	0.782101	0.782101	0	17.1168	3241.86	83191.5	6601.05	258708	5.18497	b.d.	165809	78.662	1061.63	125.058	1.40211	4085.11	61469.5	32.9122	4.06716	0.346906	77.196	4.7375	0.00533636	25.8417	18.9438	30.5745	0.0134921	0.0436703	3.24682	11.3872	1.9538	9.80844	2.97364	0.78092	3.27504	0.569758	3.68258
B17-7a-b(4)_pt1	53.6	0.3	1.1	7.3	0.7	14.7	23.4	0.1	b.d.	101.2	0.0328781	0.0147074	0.788798	0.782101	0.0389593	20.3354	2994.14	86058.6	7372.09	268973	8.0532	b.d.	167238	85.0119	1325.76	130.932	1.48828	4224.94	65903.8	35.4791	5.16729	0.320089	84.3098	5.25806	0.0212868	23.1096	23.1738	29.6241	0.00750741	b.d.	4.04453	14.3171	2.40559	12.401	3.62672	0.917006	4.02553	0.701187	4.60112
B17-7a-b(5)_pt1	53.4	0.2	1.1	7.7	0.5	14.8	23	0.1	b.d.	100.9	0.0346184	0.0131031	0.785042	0.774061	0.0619086	16.9779	2934.23	86982.1	7006.95	266258	4.47345	1.33291	164379	74.1526	1250.89	130.376	2.43946	4181.65	66493	36.1064	4.76993	0.502723	86.3179	4.89084	0.0174724	22.5126	21.4443	27.7939	0.0190567	0.0781078	3.86498	13.3026	2.21258	11.3013	3.30326	0.879723	3.69789	0.633404	4.13893
B17-7a-b(6)_pt1	54	0.2	0.8	7.2	0.6	14.6	23.6	0.4	b.d.	101.4	0.0263411	0.00812435	0.811719	0.783286	0.161628	17.7297	2872.46	84665	6045.8	263449	4.32499	b.d.	168668	76.653	917.215	120.68	1.99641	4099.83	62604.9	33.0677	5.70799	0.314064	79.6715	4.47273	0.00908032	23.6523	19.2666	28.0583	0.00415038	b.d.	3.29242	11.5432	1.98372	10.1691	3.17327	0.775771	3.43502	0.56881	3.64004
[truncated: 10 more columns]

## Sheet: Primocrystic Amph
Primocrystic amphibole
Major elements (wt. %)	b17-8-b5-1	b17-8-b6-1	b17-8-c-corner-4-2	b17-8-c-corner5-1	b17-8-c-corner-7-1	b178-a1-2	b178-a3-2			B17-7a-a2-1	B17-7a-b7-1	B17-7a-b8-1	B17-7a-c1-1	B17-7a-c3-1	B17-7a-c4-1	B17-7a-d6-1	B17-7a-e1-1	B17-7a-e12-1	B17-7a-e2-1	B17-7a-e9-1			MP18-8-b2-1	MP18-8-b3-2	MP18-8-c3-1	MP18-8-c3-3	MP18-8-d11-1	MP18-8-d13-1					MP18-8-d6-1	MP18-8-d7-1	MP18-8-d9-1	MP18-8-f1-2	MP18-8-f10-2	MP18-8-f11-1	MP18-8-f3-1	MP18-8-f5-2	MP18-8-f7-1		MP18-8-f9-1	MP18-8-h4-2	MP18-8-i2-2	MP18-8-i4-1	MP18-8-i5-1
SiO2	41.56	41.003	46.779	43.707	44.217	45.957	49.361			45.5	45.3	46.7	41.6	41.6	41.8	42	45.1	46	44.8	46.7			43.7	43.4	43.3	43.3	43.8	44					43.9	43.7	46.9	43.7	48.9	45.3	45.4	43.6	45.7		44.7	44	44.6	48.2	46.7
TiO2	2.409	2.388	1.337	1.861	2.134	1.191	0.846			2.1	2	2	2.3	2.4	2.2	2.3	2.2	2.2	2	1.8			0.7	1.8	1.8	1.9	1.8	1.6					1.4	1.9	1.2	1.4	0.9	1.6	1.7	1.9	1.6		1.6	1.4	1.3	1.1	1.2
Al2O3	13.102	14.235	8.285	10.04	10.073	9.486	6.116			9.6	9.6	9.2	14.3	14.1	14.8	13.4	9.6	9.3	9.7	9.5			12.5	11.3	11.7	11.5	10.7	11.1					11.4	10.9	8.7	12.2	7.4	10.5	9.9	10.9	9.1		10.1	11.2	10.2	7.1	8.3
FeO	12.781	12.576	13.46	14.543	14.671	11.498	12.793			12.9	12.8	12.9	11.2	12	11.3	12.8	13.3	12.5	13	12.4			12.5	13.4	13.6	12.9	13.5	13.2					12.1	14.1	12.1	11	11	12.5	12.9	13.9	13.7		12.8	13.4	13.9	13.1	12.9
MnO	0.28	0.253	0.473	0.39	0.553	0.219	0.425			0.4	0.4	0.4	0.3	0.3	0.3	0.3	0.4	0.5	0.5	0.5			0.3	0	0	0.3	0.4	0					0.4	0.3	0.3	0	0.3	0.3	0.3	0.3	0.4		0	0.3	0	0.4	0.5
MgO	12.743	12.265	13.402	12.163	12.259	13.617	14.808			13.2	13.5	14.1	13.1	12.6	13.1	12.6	13.1	13.9	13.1	14			13.5	13	12.3	12.8	13	12.9					13.7	12.7	14.3	14.2	15.6	14	13.4	12.5	13.4		13.6	13.3	13	14.5	14.2
CaO	11.928	11.852	12.032	11.751	11.906	14.54	11.955			12.2	12	12	12.3	12.1	12.3	11.8	11.6	11.9	11.8	12			12.3	11.9	11.9	11.8	11.8	12					11.8	11.9	12.3	12.9	12.6	12.5	12.3	11.8	12.1		12.6	11.9	12.4	12.3	12.3
Na2O	2.288	2.373	1.368	1.845	1.751	1.594	0.999			1.8	1.8	1.7	2.3	2.3	2.3	2.2	1.8	1.7	1.8	1.5			1.9	1.9	1.9	2	1.9	1.8					2	2	1.4	2.1	1.1	1.6	1.7	1.9	1.5		1.6	1.9	1.5	1.1	1.4
K2O	0.317	0.401	0.227	0.297	0.279	0.183	0.071			0.3	0.3	0.1	0.3	0.4	0.1	0.4	0.3	0.3	0.2	0.1			0.5	0.4	0.5	0.5	0.3	0.4					0.4	0.4	0.3	0	0.3	0.4	0.4	0.4	0.3		0.4	0.5	0.5	0.3	0.3
Total	97.408	97.346	97.363	96.687	97.843	98.285	97.382			98	97.7	99.1	97.7	97.8	98.2	97.8	97.4	98.4	96.9	98.5			98	97.1	97	97	97.2	97					97.1	97.9	97.5	97.5	98.1	98.7	98	97.2	97.8		97.5	97.9	97.5	98.1	97.8
Ratios and Site activities
Al4	1.91143	1.98324	1.18135	1.51647	1.52003	1.22122	0.897387			1.36879	1.40447	1.3428	1.94629	1.9302	1.97102	1.88343	1.41681	1.37718	1.42376	1.32234			1.67873	1.63626	1.61456	1.63287	1.58595	1.54081					1.60708	1.6136	1.20651	1.65252	1.01489	1.48975	1.39566	1.58745	1.35467		1.4609	1.61187	1.43919	1.06136	1.23684
Al6	0.350776	0.478595	0.241942	0.238827	0.219765	0.427843	0.1398			0.280161	0.242847	0.202878	0.50627	0.494486	0.544829	0.416528	0.234726	0.200881	0.254369	0.278647			0.452302	0.31654	0.418942	0.360133	0.260762	0.379645					0.349495	0.263805	0.278721	0.435986	0.230914	0.28871	0.301658	0.30196	0.204867		0.280451	0.304569	0.329198	0.14323	0.179829
xMg(Fe2+)	0.737599	0.720082	0.711347	0.678459	0.68057	0.678566	0.770902			0.685009	0.719394	0.753406	0.746141	0.720367	0.762451	0.737417	0.718209	0.745618	0.717301	0.760949			0.766391	0.725576	0.678897	0.715389	0.735008	0.706112					0.778927	0.704727	0.743358	0.74865	0.779489	0.746966	0.701682	0.698929	0.722572		0.707259	0.750829	0.667348	0.747038	0.748047
xMg(Fetot)	0.639931	0.634832	0.639622	0.598527	0.59831	0.678566	0.673556			0.645892	0.652781	0.660829	0.675845	0.651771	0.673894	0.636983	0.637121	0.664676	0.642379	0.668055			0.658137	0.63361	0.617174	0.638823	0.631883	0.635307					0.668683	0.616205	0.678109	0.697071	0.716551	0.666272	0.649324	0.615829	0.635504		0.654452	0.63889	0.625065	0.663645	0.662411
xFe3+	0.367743	0.324207	0.279789	0.293455	0.300902	0	0.386823			0.161262	0.26668	0.36229	0.290642	0.273451	0.356166	0.37518	0.311132	0.323737	0.292068	0.367762			0.413182	0.34594	0.237486	0.296327	0.381143	0.274956					0.427185	0.327291	0.272687	0.227433	0.284858	0.323706	0.212784	0.309489	0.330589		0.216073	0.412856	0.168988	0.331888	0.33911
NaA	0.522215	0.53856	0.265752	0.398352	0.367015	0.455864	0.12184			0.413713	0.380124	0.302723	0.566752	0.542307	0.544035	0.462451	0.32365	0.310264	0.368193	0.254352			0.439218	0.409737	0.423537	0.429341	0.390917	0.399793					0.405847	0.430051	0.302149	0.591407	0.233099	0.370614	0.396609	0.401321	0.308106		0.428753	0.385986	0	0.204186	0.301689
NaM4	0.127679	0.136577	0.120864	0.132293	0.130512	0	0.156866			0.0949155	0.128001	0.16714	0.0821863	0.108356	0.0991594	0.158745	0.185775	0.164285	0.144101	0.161507			0.093655	0.130424	0.119718	0.140866	0.148543	0.112531					0.158846	0.136647	0.0910341	0	0.0715527	0.0752136	0.08287	0.140486	0.114795		0.0250601	0.148852	0.42782	0.102834	0.0914158
NaK (A)	0.581461	0.613627	0.307964	0.454557	0.419176	0.490299	0.134874			0.469491	0.435847	0.320909	0.622446	0.616763	0.562436	0.536766	0.379515	0.365366	0.405646	0.272594			0.531486	0.484561	0.517603	0.523137	0.446963	0.474704					0.480158	0.504626	0.357586	0.591407	0.287769	0.44395	0.470841	0.476373	0.363758		0.503403	0.478594	0.521652	0.25928	0.357115
Trace elements (ug/g)
Li										0.615257	b.d.	b.d.	b.d.	b.d.	b.d.	b.d.	b.d.	0.725894	b.d.	b.d.
Na										12763.4	15404.2	15192	20118.8	19704	20414.3	18988.4	14886.2	14867.3	14516.7	12294.5							14310.7							27715			16867.8
Mg										79359.8	80746.9	79685.5	77055.7	75209.2	76813.2	74588.9	76951	82778.1	79633	83397.1							86705.9							177324			97261.2
Al										53183.7	53213.2	54660.7	77993.5	79058	78505.6	72425.9	54205.6	54291.9	54203.7	51492							59209.8							112882			65244.7
Si										212694	234967	236550	216778	218448	220976	217476	225200	231902	234204	242179							211359							424073			224126
P										44.2395	63.5553	65.7968	38.5366	32.3593	33.4218	101.714	62.1889	72.014	54.0869	40.4351							73.136							93.2372			84.3928
K										2553.91	3418.37	3506.79	3650.61	3783.57	3853.69	3773.93	3297.11	3306.96	3085.59	2895.37							4075.06							9458.47			4516.85
Ca										87192.6	85763.2	85763.2	87192.6	86477.9	87907.3	84333.8	82904.4	85048.5	84333.8	85763.2							85763.2							168668			90051.4
Sc										89.8602	94.0437	93.3829	124.171	125.434	127.418	90.207	78.1281	87.8542	76.9078	69.785							77.0902							133.686			187.438
Ti										13305.2	13004	13299.4	14263.9	14703.9	14573	13851.6	13429.3	12736.9	13074.1	11472.7							11841.2							20869.3			14212.8
V										442.556	438.603	444.333	632.537	648.874	643.661	556.569	435.539	462.807	423.446	367.777							513.439							949.783			567.187
Cr										3.18849	6.91927	5.34721	27.3782	26.2904	48.8698	0.7938	<0.69651	1.44343	1.07937	2.13687							114.186							402.891			1205.61
Mn										2736.35	2812.55	2766.59	1757.8	2162.09	2008.22	2377.23	2733.97	2849.86	2905.36	2996.43							2169.67							4272.21			1279.26
Fe										105242	110479	110619	100534	105059	105409	109004	115582	108029	117519	106974							139515							264310			121029
Co										57.7571	62.8449	62.8321	59.0692	58.0874	59.4794	59.6776	62.6336	63.0408	66.108	62.7009							59.9222							116.763			57.2243
Ni										12.8046	13.1779	14.0926	43.0987	43.5407	41.1419	19.6654	12.3579	18.3719	13.7829	10.8361							51.5109							102.154			134.155
Cu										2.22753	0.495089	7.81038	0.467926	0.969516	0.561795	0.572724	0.446561	0.3431	4.29741	0.385855							0.704457							1.43729			70.2045
Zn										135.419	145.753	145.992	107.379	119.554	114.695	129.814	152.134	146.637	164.953	176.627							149.391							279.474			90.3423
Ga										15.362	18.1565	18.957	16.7362	17.7854	17.2194	17.748	19.1577	17.5854	19.5481	16.9706							17.7497							34.3713			17.164
Rb										0.971687	1.44698	2.31266	1.07688	1.16216	1.11749	1.31101	1.16767	1.76084	0.99518	1.18241							1.6053							3.41073			4.21469
Sr										92.1706	97.1166	95.6548	247.323	242.025	239.178	235.046	96.4187	90.4384	92.2074	60.8161							88.8713							135.334			100.831
Y										61.4703	63.0975	60.3033	19.6583	20.3263	19.9135	26.0854	62.6624	57.9598	60.7505	49.4721							36.3851							64.9853			35.0019
Zr										76.499	79.2379	79.2493	18.1194	18.9842	17.8728	37.4284	73.0861	76.5983	69.5684	49.6396							64.4536							115.314			40.0141
Nb										10.4619	11.1168	10.5851	1.34103	1.44083	1.56294	3.53374	11.2951	10.9526	10.9246	7.79728							7.22956							13.4466			4.33445
Cs										b.d.	0.00904074	0.0200195	b.d.	b.d.	0.00495426	0.00575514	b.d.	0.00705088	0.00785535	b.d.							<0.0034237							<0.0084834			0.0130254
Ba										64.2516	61.9253	64.8754	73.0411	71.8187	73.1522	108.957	63.2829	61.2071	60.9864	43.9709							81.5522							131.818			126.599
La										12.7836	14.056	13.3584	2.68196	3.76955	4.95433	8.19864	13.6633	13.5662	12.9605	10.9502							7.62027							14.8185			5.99563
Ce										41.9567	44.3357	42.61	7.18997	9.61176	11.9675	23.9244	44.9408	43.2379	43.0633	37.7723							26.1907							49.6181			17.467
Pr										6.84336	6.95828	6.69603	1.30918	1.49336	1.66959	3.56325	7.20307	6.76806	6.94421	5.90517							4.24723							7.99633			2.80398
Nd										32.0397	34.579	33.0308	7.55196	8.58459	8.46356	17.9622	34.2886	32.8525	33.6214	27.9078							21.284							40.4747			16.1254
Sm										9.33998	9.89579	9.61058	2.81862	2.89627	2.90546	5.00396	9.8617	9.28831	9.65664	7.77959							6.00202							11.465			5.43575
Eu										2.60884	2.71673	2.62634	1.06436	1.21931	1.24838	1.81164	2.70041	2.60489	2.64074	2.38029							1.73079							3.35849			1.78688
Gd										10.1829	11.0089	10.138	3.86495	3.84427	3.75486	5.61927	10.652	9.97174	10.4398	8.25438							6.27825							12.0923			6.6907
Tb										1.77955	1.82834	1.72053	0.624606	0.64944	0.637504	0.869582	1.79024	1.65567	1.75012	1.40066							1.05651							1.91321			1.09334
Dy										11.3986	11.513	11.2544	3.78655	4.11595	4.01029	5.19779	11.6091	10.6735	11.0709	8.96074							6.99874							12.3585			7.17973
Ho										2.40098	2.49629	2.34585	0.813224	0.839682	0.828034	1.0483	2.46621	2.22736	2.36643	1.94669							1.42367							2.51426			1.43192
Er										7.19304	7.09051	6.64268	2.16231	2.14336	2.15855	2.80276	7.04811	6.44806	6.81507	5.74069							4.08957							7.24925			3.8701
Tm										1.03153	0.961872	0.976772	0.259234	0.291068	0.296645	0.37293	0.981736	0.916411	0.954192	0.788058							0.575044							1.03414			0.50709
Yb										7.09848	6.81053	6.63303	1.75535	1.69338	1.83253	2.59621	6.8124	6.13503	6.58297	5.57492							4.00354							6.92625			3.05005
Lu										1.05258	1.01835	0.930529	0.218645	0.245276	0.232381	0.36064	0.996028	0.914221	0.967121	0.815142							0.561656							0.972774			0.400208
Hf										3.22466	3.41719	3.23349	1.04097	1.04414	1.01915	1.73548	3.18614	3.20432	3.20241	1.84819							2.55013							4.36867			2.25862
Ta										0.414239	0.489991	0.478184	0.0730724	0.0736231	0.0805148	0.195654	0.516248	0.496677	0.469426	0.292529							0.373099							0.629523			0.244567
Pb										0.535501	0.579074	0.549386	0.928584	0.991348	0.924852	0.945752	0.531028	0.470011	0.537639	0.358691							0.510845							0.937375			0.775951
Th										0.268627	0.626793	0.418783	0.141373	0.186386	0.232136	0.319477	0.260236	0.480735	0.24031	0.165648							0.22328							0.404991			0.261463
U										0.038616	0.0695949	0.0348717	0.0594471	0.0711124	0.0553988	0.0542821	0.0302774	0.0409078	0.0284215	0.0160559							0.0684148							0.161418			0.0754334
																																		0.408319			0.317214
[truncated: 119 more columns]
