# Supplementary material for: Alkaline magmas in shallow arc plutonic roots: a field and experimental investigation of hydrous cumulate melting in the southern Adamello batholith
Source: Contrib Mineral Petrol. 2023 Sep 3;178(9):64. doi: 10.1007/s00410-023-02047-3 (PMC11008074; doi:10.1007/s00410-023-02047-3)
Supplement: Supplementary file 3 — Supplementary file3 (XLSX 37 KB) [file 410_2023_2047_MOESM3_ESM.xlsx]

## Sheet: Folha1
Supplementary Table X. Rb-Sr isotope compositions of plagioclase
	Total Sr (v)	84Sr/86Sr	2SE	87Rb/86Sr	2SE	87Sr/86Sr	2SE
PLAGIOCLASE UNKNOWNS
BLU1
M1-BLU1-1	0.772887	0.0560644	0.00055081	0.000279581	6.82454e-05	0.703877	0.000288801
M1-BLU1-1	0.831754	0.0566021	0.000550299	0.000228853	4.53325e-05	0.703853	0.000248808
M1-BLU1-10	0.782489	0.0562789	0.00054078	0.000194508	5.68964e-05	0.704133	0.000266813
M1-BLU1-10	0.819613	0.0560087	0.000526602	1.44236e-06	4.40392e-05	0.703827	0.000258775
M1-BLU1-10	0.766592	0.0567573	0.000705303	1.10754e-05	5.01819e-05	0.70388	0.000250956
M1-BLU1-11	0.799038	0.0560069	0.000583482	5.30995e-05	5.61972e-05	0.704361	0.000262015
M1-BLU1-11	0.834859	0.0567205	0.000562677	2.9571e-06	4.02231e-05	0.704357	0.000277756
M1-BLU1-2	0.818257	0.0557738	0.000601335	8.89176e-05	4.74005e-05	0.704025	0.000265505
M1-BLU1-2	0.836908	0.0568825	0.000541136	0.000525348	0.000144357	0.703714	0.000273879
M1-BLU1-3	0.802075	0.0562984	0.00063733	0.000365718	9.26417e-05	0.704187	0.000263571
M1-BLU1-3	0.829652	0.0560187	0.000504015	0.000249943	4.49941e-05	0.704111	0.000254492
M1-BLU1-3	0.866298	0.0562462	0.000461232	0.000792177	0.000106611	0.704102	0.000256588
M1-BLU1-4	0.771993	0.0570401	0.000710931	5.89418e-05	5.47555e-05	0.704222	0.000278445
M1-BLU1-4	0.780823	0.055687	0.00063857	0.000150143	4.93874e-05	0.704001	0.000265557
M1-BLU1-5	0.818018	0.0568923	0.000523602	0.000187772	5.36438e-05	0.70418	0.000268709
M1-BLU1-5	0.882117	0.0558073	0.000542564	0.000687915	5.29877e-05	0.704231	0.000265894
M1-BLU1-6	0.805409	0.0565514	0.000610453	9.63158e-05	5.86242e-05	0.704265	0.000284536
M1-BLU1-6	0.779083	0.0570402	0.000636218	1.9978e-05	5.80378e-05	0.70435	0.000264804
M1-BLU1-6	0.82463	0.0562508	0.000678772	0.000117521	4.38157e-05	0.703957	0.00026901
M1-BLU1-7	0.787595	0.0553828	0.000608842	8.37998e-05	4.55612e-05	0.704262	0.000275689
M1-BLU1-8	0.770923	0.0556076	0.000616544	0.000100489	5.32742e-05	0.704043	0.000259289
M1-BLU1-9	0.794699	0.0560586	0.000528	0.000127615	5.12974e-05	0.704249	0.000267051
mean		0.05626	0.00019	0.00018	6.3e-05	0.704098	7.6e-05
M1-MPS2
M1-MPS2	0.546538	0.0552634	0.000842391	0.000145185	7.16089e-05	0.703839	0.000330414
M1-MPS2	0.524523	0.0570452	0.000965114	0.000139623	7.465e-05	0.703634	0.000354975
M1-MPS2	0.587796	0.0567072	0.000850929	5.58004e-06	5.7914e-05	0.703705	0.000308077
M1-MPS2	0.509533	0.0577896	0.000896597	0.000230962	0.000120171	0.703283	0.000362128
M1-MPS2	0.527172	0.0557889	0.000850984	0.000593951	7.83624e-05	0.703415	0.000363693
M1-MPS2	0.780317	0.0568319	0.000560536	0.00648962	0.000876987	0.704011	0.00028422
M1-MPS2	0.69554	0.0566932	0.00056427	0.000182494	5.47625e-05	0.703977	0.000283649
M1-MPS2	0.738636	0.0572635	0.000654194	4.85548e-05	4.93764e-05	0.703788	0.000288892
M1-MPS2	0.530177	0.0557354	0.000950218	0.000192949	7.08846e-05	0.704013	0.00034149
M1-MPS2	0.553973	0.0555441	0.000719589	6.77817e-05	6.86452e-05	0.703702	0.00035894
M1-MPS2	0.582285	0.0569068	0.000729525	0.000133131	6.56867e-05	0.703692	0.00032741
M1-MPS2	0.676723	0.0563453	0.000712282	0.00010893	7.0603e-05	0.70394	0.0003226
M1-MPS2	0.725728	0.0563369	0.000496018	0.00116245	0.000179797	0.703793	0.000306493
M1-MPS2	0.571308	0.0568199	0.000934635	0.000171677	8.84944e-05	0.703763	0.00031954
M1-MPS2	0.719545	0.0559475	0.000615852	0.0044459	0.000554959	0.704063	0.000308414
M1-MPS2	0.707914	0.0568302	0.000713638	0.00308796	0.000470256	0.70395	0.000316944
M1-MPS2	0.738799	0.0566496	0.000598468	0.00319886	0.00024091	0.703851	0.000263865
M1-MPS2	0.674083	0.0572055	0.000757181	0.000450064	6.51265e-05	0.703634	0.000298114
mean		0.05654	0.00016	0.000192	1.8e-05	0.703822	7.4e-05
MP18-14
MP18-14-b - 1	0.899582	0.0565385	0.000419864	4.97766e-05	3.57123e-05	0.704401	0.000488141
MP18-14-b - 2	0.854895	0.0569382	0.000557856	4.50489e-05	5.14728e-05	0.703788	0.000505654
MP18-14-b - 3	0.92948	0.057111	0.000508324	6.07535e-05	4.36654e-05	0.70455	0.000492995
MP18-14-b - 4	0.989462	0.0568955	0.000487078	-2.89574e-06	4.02294e-05	0.70429	0.000490607
MP18-14-c - 1	1.00485	0.0560961	0.000409827	1.28697e-05	3.8151e-05	0.703627	0.000481531
MP18-14-c - 2	1.06884	0.0577205	0.000423948	0.000115182	3.83424e-05	0.703936	0.000498727
MP18-14-c - 3	0.870997	0.0562128	0.000571368	3.7667e-05	4.17928e-05	0.704232	0.000498125
MP18-14-c - 4	0.88278	0.0565759	0.000519372	4.12168e-05	4.16754e-05	0.703926	0.000501225
MP18-14-c - 5	0.900866	0.0563149	0.000520209	8.69452e-06	3.85207e-05	0.703999	0.000498999
MP18-14-c - 6	1.14238	0.0559098	0.000436567	0.000100958	3.73669e-05	0.704183	0.00048
mean		0.5647	0.00016	4.8e-05	1.2e-05	0.70409	0.00015
MP18-15
MP18-15b-b - 2	0.99403	0.0556895	0.000587939	5.95079e-05	4.25178e-05	0.70397	0.000481179
MP18-15b-b - 3	1.12632	0.0568067	0.000379918	2.53392e-05	3.58914e-05	0.703942	0.000481518
MP18-15b-b - 4	1.05271	0.0559318	0.000490675	0.000155703	4.0387e-05	0.704018	0.000476485
MP18-15b-b - 5	1.08282	0.0563592	0.000495231	0.000165525	4.26173e-05	0.704268	0.000488936
MP18-15b-b - 6	0.824798	0.056968	0.000577724	4.11376e-05	4.99014e-05	0.703871	0.000494696
MP18-15b-c - 1	0.751111	0.0563336	0.00125901	0.000114732	8.67145e-05	0.703786	0.000575866
MP18-15b-c - 2	0.990758	0.055905	0.000496995	1.54487e-05	3.8928e-05	0.703867	0.00049228
MP18-15b-c - 3	1.00606	0.0573743	0.000589118	0.0001012	4.72425e-05	0.703941	0.000490953
MP18-15b-c - 4	1.24296	0.0564616	0.000443807	2.49568e-05	2.59622e-05	0.703899	0.000479388
MP18-15b-c - 5	0.881712	0.0567981	0.00052349	0.000119158	4.24174e-05	0.703826	0.000503557
MP18-15b-c - 6	1.43539	0.0562388	0.000294576	4.29438e-05	3.01232e-05	0.704219	0.000475006
mean		0.05642	0.00014	6.6e-05	1.1e-05	0.70397	0.00015
MP18-8
MP18-8-a - 1	0.894338	0.056657	0.000563365	3.12618e-05	4.26406e-05	0.704008	0.000489576
MP18-8-a - 2	0.938081	0.0556449	0.000498788	1.11331e-05	3.92628e-05	0.704294	0.000489768
MP18-8-a - 3	0.868717	0.0564143	0.000578493	1.65715e-05	3.62131e-05	0.704009	0.000492196
MP18-8-a - 4	0.891038	0.0566041	0.000590478	2.53922e-05	4.36684e-05	0.7044	0.00049221
MP18-8-a - 5	0.924249	0.0563295	0.000456064	3.45176e-05	4.18586e-05	0.703887	0.0004851
MP18-8-a - 6	0.944464	0.057436	0.000470301	6.75291e-05	4.59742e-05	0.704534	0.000484693
MP18-8-a - 7	0.869182	0.0570118	0.000623363	2.94727e-05	5.37102e-05	0.704332	0.000502348
MP18-8-c-1 - 1	1.04946	0.056926	0.000480836	-3.03257e-06	3.63547e-05	0.704176	0.000485657
MP18-8-c1-2 - 1	0.892994	0.0560344	0.00058845	4.89309e-05	3.8519e-05	0.704218	0.000501621
MP18-8-c3 - 1	0.947749	0.0568576	0.000511392	3.72635e-05	4.31781e-05	0.704384	0.000493006
MP18-8-c4 - 1	0.918573	0.057089	0.000572868	9.82381e-06	4.12248e-05	0.704016	0.000497029
MP18-8-c4 - 2	0.951956	0.0561741	0.000503601	4.58628e-05	4.25746e-05	0.70414	0.000488733
MP18-8-c4 - 3	0.939636	0.056473	0.000492603	5.33728e-05	3.7102e-05	0.704114	0.000488547
MP18-8-c4 - 4	0.924996	0.0567924	0.000534431	9.19887e-05	4.03964e-05	0.704313	0.000487496
mean		0.0566	0.00028	3e-05	1.1e-05	0.7042	0.00013
PLAGIOCLASE STANDARDS
THORN
session 1
thorn	0.897385	0.0557486	0.000434846	0.0185801	0.00102183	0.712989	0.000244533
thorn	0.916727	0.0567224	0.000454075	0.0102343	6.41749e-05	0.713022	0.000249781
thorn	0.916073	0.0559293	0.00048599	0.010905	7.46817e-05	0.713162	0.000239537
thorn	0.937241	0.0558478	0.000453398	0.0148121	0.000361731	0.713159	0.000239145
thorn	0.80351	0.0552714	0.000523999	0.00906783	0.000116481	0.713087	0.000281434
thorn	0.837215	0.0559858	0.000511526	0.00988686	0.000120748	0.712956	0.000248099
thorn	0.844199	0.0567504	0.000517004	0.00884965	0.000132754	0.713036	0.000247581
thorn	0.889922	0.0552967	0.000549222	0.00960648	9.53946e-05	0.713097	0.000264505
thorn	0.916008	0.0562251	0.000461774	0.0107081	0.000278576	0.712917	0.000239589
thorn	0.883271	0.0572686	0.000541692	0.00827415	5.11888e-05	0.713034	0.000248362
thorn	0.891747	0.0564577	0.000459723	0.0167941	0.000745818	0.713212	0.000247726
session 2
thorn	1.04678	0.0568356	0.000516957	0.0121235	5.74831e-05	0.713083	0.000487217
thorn	1.06624	0.0569513	0.000403245	0.0118403	6.84674e-05	0.713188	0.00050165
thorn	1.08604	0.0561592	0.000440065	0.00900653	9.06814e-05	0.712944	0.000490234
thorn	1.08964	0.0566761	0.000435277	0.0118797	6.17554e-05	0.713189	0.000487549
thorn	1.09988	0.0559114	0.000400105	0.00787777	6.18982e-05	0.712906	0.000490483
thorn	1.07912	0.05646	0.000433621	0.0142887	6.92925e-05	0.713239	0.000492738
thorn	1.10295	0.0561211	0.000344844	0.00782854	7.13311e-05	0.712843	0.000488181
thorn	1.10391	0.0565653	0.000430751	0.0119393	3.99627e-05	0.713212	0.000491087
thorn	1.13015	0.0557812	0.000339646	0.0122639	3.74056e-05	0.713018	0.000481949
mean		0.056236	0.000234	0.010889	0.000883	0.713062	0.00067
KNOB
Session1
plag KNOB	0.906277	0.056274	0.000414206	0.0777502	0.00944183	0.709678	0.000241614
plag KNOB	0.959901	0.0560118	0.000457479	0.0200502	0.000197256	0.709504	0.000243061
plag KNOB	0.930986	0.0562806	0.000443406	0.0180105	8.13853e-05	0.709495	0.00025379
plag KNOB	0.954832	0.0569052	0.000447912	0.0286782	0.00384664	0.709469	0.000251271
plag KNOB	0.910711	0.055642	0.000464901	0.0153969	8.00012e-05	0.709695	0.000248095
plag KNOB	0.88858	0.0554443	0.000433956	0.0197451	0.000727526	0.70942	0.000268526
plag KNOB	0.878119	0.0561267	0.000470252	0.0257437	0.000676876	0.70958	0.000259399
plag KNOB	0.945759	0.0566808	0.000444059	0.0170761	0.000197071	0.709465	0.000244937
plag KNOB	0.888494	0.0564419	0.000512997	0.0282536	0.00131117	0.70959	0.000254067
plag KNOB	0.78506	0.0559945	0.000670998	0.0154719	0.000197053	0.709567	0.000278533
plag KNOB	0.820639	0.0562253	0.000524358	0.0172708	0.000188502	0.70907	0.000264893
KNOB	1.06456	0.0562423	0.00111049	0.0777502	0.00944183	0.709079	0.000623902
KNOB	1.10988	0.0567797	0.000435027	0.0200502	0.000197256	0.709349	0.00048445
KNOB	1.11566	0.0564665	0.000694399	0.0180105	8.13853e-05	0.709245	0.000506184
KNOB	1.14868	0.0564585	0.000418862	0.0286782	0.00384664	0.709359	0.000482298
KNOB	1.11837	0.0564955	0.000540655	0.0153969	8.00012e-05	0.709778	0.000514004
KNOB	1.17263	0.0567368	0.000581024	0.0197451	0.000727526	0.709596	0.000493314
KNOB	1.12853	0.0563628	0.000475815	0.0257437	0.000676876	0.709384	0.00050063
KNOB	1.08511	0.0562132	0.000638375	0.0170761	0.000197071	0.709462	0.000520353
KNOB	1.07221	0.0563692	0.000790277	0.0282536	0.00131117	0.708736	0.000547872
KNOB	1.04054	0.0571746	0.000509729	0.0154719	0.000197053	0.709526	0.000516297
mean		0.0565299	0.000292111	0.0172708	0.000188502	0.709351	0.000288705
TIMS value (Wolff et al.. 2011)						0.70939	0.00002
LA-MC-ICPMS						0.70964	0.00014
electronic supplementary material to the article in Contributions to Mineralogy and Petrology:
Alkaline magmas in shallow arc plutonic roots: A field and experimental investigation on hydrous cumulate melting in the Southern Adamello Batholith
Pimenta Silva et al.
manuel.dossantos@erdw.ethz.ch
