# Supplementary material for: Alkaline magmas in shallow arc plutonic roots: a field and experimental investigation of hydrous cumulate melting in the southern Adamello batholith
Source: Contrib Mineral Petrol. 2023 Sep 3;178(9):64. doi: 10.1007/s00410-023-02047-3 (PMC11008074; doi:10.1007/s00410-023-02047-3)
Supplement: Supplementary file 4 — Supplementary file4 (XLSX 23 KB) [file 410_2023_2047_MOESM4_ESM.xlsx]

## Sheet: Folha1
Run	T (ºC)	Phase	#a	SiO2 (wt.%)		TiO2 (wt.%)		Al2O3 (wt.%)		FeO (wt.%)		MnO (wt.%)		MgO (wt.%)		CaO (wt.%)		Na2O (wt.%)		K2O (wt.%)		P2O5 (wt.%)		Total		An content		xMg		Kd Ca-Na		Kd Fe-Mg
MS47	1100	melt	21	46.2911	0.150056	1.28496	0.0591021	21.2818	0.13292	10.2517	0.118883	0.212028	0.0226962	5.50466	0.0780683	12.1497	0.172053	2.59447	0.100891	0.180194	0.0114894	0.241406	0.0310692	93.7426	0.369858			0.489049	0.00895974
MS37	1075	melt	23	45.7612	0.292769	1.36492	0.0521579	19.9706	0.188442	11.621	0.210674	0.246616	0.0297113	6.0302	0.112126	11.7573	0.171758	2.75997	0.0988893	0.198372	0.0101528	0.268852	0.0373616	93.4735	0.497428			0.48051	0.0124791	4.24945	0.254967
		plag	17	45.2118	0.322747	0.0229	0.0148061	34.9753	0.20881	0.743935	0.10506	b.d.		0.0726353	0.034649	18.2629	0.219908	1.00886	0.117162	0.0152059	0.00423209			100.314	0.279741	0.909129	0.010503
		spinel	22	b.d.		0.453527	0.121251	54.0841	1.11736	25.845	1.20895	0.187373	0.016916	15.8486	0.423166	0.167405	0.0510753	b.d.		b.d.		b.d.		96.72	0.342877			0.522236	0.012
MS30	1050	melt	22	45.9372	0.233547	1.38086	0.0791479	19.8391	0.134356	11.5368	0.146716	0.236931	0.0290837	6.06873	0.0771308	11.6777	0.117942	2.83385	0.0817714	0.201074	0.0132598	0.264769	0.0324201	92.1954	0.377633			0.483916	0.00870102	5.57935	0.809005
		plag	17	44.5429	0.364053	0.0347765	0.0215314	35.1988	0.328441	0.663076	0.131512	b.d.		0.0570647	0.0268874	18.5971	0.320366	0.808871	0.171008	0.0151	0.00357281	b.d.		99.9177	0.299906	0.927051	0.0153949
		spinel	21	b.d		0.426767	0.0465384	55.1576	1.00195	24.5076	0.62645	0.18289	0.0175479	15.9919	0.256176	0.156062	0.0711643	0.0189524	0.0124218	b.d.		b.d.		96.5604	0.58053			0.537712	0.017
MS40	1025	melt	18	49.4451	0.188624	1.34504	0.0679344	18.9903	0.114012	8.54439	0.130587	0.263691	0.0323391	5.89237	0.0925473	11.7664	0.19689	3.17158	0.0875556	0.239261	0.0191754	0.317783	0.0465567	92.9	0.3			0.551423	0.012085
		plag	17	45.0082	0.533239	0.0221882	0.0240448	35.5812	0.451647	0.607894	0.146897			b.d.		0.0674118	0.00160744	18.7859	4.03312	0.762547	0.557465			100.87	0.517166	0.931596	0.0127154
		ol core	14	39.1886	0.297783	0.0264929	0.0212337	0.0402786	0.016225	18.1471	1.34535	0.419729	0.0134747	40.9036	1.20844	0.369864	0.0332073	b.d.		b.d.		b.d.		99.216	0.402402			0.80071	0.0160711			0.305954	0.014
		ol rim	8	39.89	0.139694	0.039525	0.0222249	0.128075	0.081843	14.9337	0.485855	0.4069	0.0121425	43.4487	0.802717	0.383087	0.0274956	b.d.		0.00985	0.00509678	b.d.		99.309	0.387864			0.838349	0.00747958			0.237029	0.02
		spinel	23	0.0826217	0.0117713	4.53217	0.494509	11.1426	1.25715	70.8935	1.36592	0.396452	0.0267265	7.31522	0.206921	0.0720957	0.0421242	b.d.		b.d.				94.5071	0.480339			0.155357	0.00745716
MS1	1000	melt	26	51.4614	0.182317	1.31513	0.0776054	19.3668	0.109272	7.52992	0.109355	0.281575	0.0381728	5.09842	0.0591762	10.1751	0.130828	4.02864	0.110156	0.307062	0.0137386	0.420021	0.0413145	92.7	0.3			0.546883	0.0101676	7.92409	0.6
		plag	22	45.3314	0.537067	0.0440773	0.0477654	35.2618	0.447593	0.749382	0.181088			b.d.		18.5405	0.4421	0.926382	0.198884	0.0109909	0.00803498			100.953	0.517595	0.917	0.017757
		low-Al cpx	12	50.6975	0.50869	0.776942	0.0743889	4.25333	0.340757	6.77833	0.434591	0.240242	0.0122058	14.8942	0.326676	22.2725	0.228677	0.257575	0.0170262	b.d.		0.0173833	0.00884738	100.191	0.235705			0.796616	0.013401			0.308143	0.01
		high-Al cpx	18	46.0889	1.04394	1.65188	0.313571	8.33944	0.781104	8.25444	0.445715	0.1943	0.0231901	12.2822	0.472759	22.6228	0.183457	0.334322	0.0150149	b.d.		0.0158167	0.00767105	99.7868	0.285369			0.726202	0.0182265			0.455047	0.03
		ol core	17	38.9106	0.335083	0.0463118	0.0175492	0.0364706	0.00880793	18.9988	1.33371	0.492341	0.0249862	40.3829	1.1635	0.354618	0.0208737	b.d.		b.d.		0.108929	0.0618095	99.3628	0.272885			0.791182	0.0164564			0.318547	0.02
		ol rim	11	39.6082	0.305477	0.0410364	0.0181181	0.0790273	0.0293076	16.2518	0.923253	0.490009	0.0208926	42.69	0.812859	0.370273	0.018625	b.d.		b.d.		0.0359455	0.0319601	99.6028	0.370626			0.824016	0.0102189			0.257763	0.02
		spinel	28	0.096425	0.0135433	5.00393	0.367145	8.52714	0.218053	73.5375	0.64183	0.511679	0.025326	7.225	0.149654	0.164496	0.0609236	b.d.		b.d.		b.d.		95.1601	0.404788			0.149032	0.02
MS125	975	melt	20	52.5643	0.187533	0.924901	0.0719273	18.2542	0.146392	10.6215	0.22067	0.316932	0.0416056	3.37195	0.0745998	8.67407	0.105155	4.27031	0.156826	0.375699	0.0272547	0.626183	0.0470901	91.0531	0.46093			0.361387	0.00795052
		plag	15	45.8894	0.329415	b.d.		34.1854	0.30931	0.695048	0.0712275	0.0166065	0.0133174	0.0445937	0.0132119	17.5493	0.316903	1.32252	0.122078	0.013098	0.00754555	0.0119464	0.0149851	99.7521	0.27385	0.87573	0.0176718			6.53271	0.35
		ol	10	37.277	0.666051	0.03082	0.0163349	0.0178	0.0117938	27.45	2.87463	0.76132	0.0328576	33.206	2.39149	0.24817	0.0296715	0.00533	0.0125486	b.d.		0.04826	0.0184981	99.0477	0.468767			0.67324	0.0375721			0.262436	0.0236192
		amph relic	8	44.375	0.375804	1.84628	0.181842	10.7912	0.441376	12.775	0.228286	0.396412	0.0250531	12.9638	0.289035	11.4612	0.210675	1.97375	0.17808	0.339362	0.034187	b.d.		96.9221	0.302023			0.643954	0.00518153			0.312843	0.021899
		amph	17	40.84	0.360694	2.67706	0.149865	13.4453	0.230654	12.4947	0.508664	0.203712	0.0210051	12.6624	0.457828	11.6347	0.217604	2.74059	0.0710168	0.153312	0.0100762	b.d.		96.8517	0.445256			0.643552	0.016665			0.313263	0.0187958
		cpx	3	48.5633	0.714516	1.03	0.187302	6.12	0.362905	10.3	0.672904	0.310667	0.0230596	11.6933	0.281129	20.9567	0.930448	0.4527	0.209523	b.d.		b.d.		99.5098	0.255454			0.669358	0.0188722			0.279638	0.0125837
		sp	22	0.103559	0.0226059	8.04227	1.50479	5.74455	0.190406	76.2005	1.81888	0.468618	0.0377961	2.89818	0.162	0.182514	0.0497918	b.d.		b.d.		0.00989545	0.00686208	93.6583	0.259441
a Number of individual analyses per phase
electronic supplementary material to the article in Contributions to Mineralogy and Petrology:
Alkaline magmas in shallow arc plutonic roots: A field and experimental investigation on hydrous cumulate melting in the Southern Adamello Batholith
Pimenta Silva et al.
manuel.dossantos@erdw.ethz.ch
